# Supplementary material for: Amplifying recombination genome-wide and reshaping crossover landscapes in Brassicas
Source: PLoS Genet. 2017 May 11;13(5):e1006794. doi: 10.1371/journal.pgen.1006794 (PMC5444851; doi:10.1371/journal.pgen.1006794)
Supplement: S1 Table — % Cells: percentage of cells with the expected behavior. I and II are respectively univalents and bivalents. (XLSX) [file pgen.1006794.s014.xlsx]

## Sheet: S1 Table
S1 Table. Meiotic behavior established from Pollen Mother Cells of each AA and AAC F1 hybrid produced. % Cells: percentage of cells with the expected behavior. I and II are respectively univalents and bivalents.
F1 Hybrids	No. of Chromosomes	No. Of PMCs	Average No. of		% Cells
			I	II
ArAr'	20	30	0	10	100
ArAr'Co	29	40	8.95 (7-9)	10.03 (10-11)	97.5
AnAr'	20	20	0	10	100
AnAr'Cn	29	20	9.1 (9-11)	9.95 (9-10)	95
