# Supplementary material for: Amplifying recombination genome-wide and reshaping crossover landscapes in Brassicas
Source: PLoS Genet. 2017 May 11;13(5):e1006794. doi: 10.1371/journal.pgen.1006794 (PMC5444851; doi:10.1371/journal.pgen.1006794)
Supplement: S2 Table — (XLSX) [file pgen.1006794.s015.xlsx]

## Sheet: S2 Table
S2 Table. Characteristics of SNP markers genetically mapped on the 10 homologous A chromosomes of each of the AA and AAC F1 hybrids combinations.
Characteristics of SNP Markers							ArAr'-ArAr'Co			AnAr'-AnAr'Cn
SNP #	Sequence Context	Chromosome	Start (bp)	End (bp)	Global identity (%)		Order	2-by-2 distance (bp)		Order	2-by-2 distance (bp)
Bn-A01-p101094	CAGTCTAGTTCCCCACTATGATCTTGGTGGTCGGCTGGTCGCAATCTACTTTAGTCTCTA[A/C]GATCATAAGGCAACTGCTCATGATCACCWTTTTGATGCCAATGGGATCGCTTTTACTAAC	A01	101034	101154	100		1	1051275		1	1051275
Bn-A01-p1152369	TGCAAATTTACAGAAGCTTAATCAGATTGGAGACAGAGTTAAGTGAAGAGAGAAAAAACAAAAGCTAGACCTCGGTGGCGTTGAAGAGAGYTTTCACAGC[T/C]TTGTTGTTTACTTTAAGTCCTAGTTCCACGAGTTTATTAGTCTCCTGTAGTGCAGCTTTACATTCCGGTCCAGCTGACTCACCTATCTGCTCAACGAGTC	A01	1152269	1152469	100		2	1078002		2	1078002
Bn-A01-p2230371	AACCTCAGGTGTGTGTTTAACAAGTGTATTTACTTTTTCTTTGAGTTGTTTACAGTCTCGAGGAGAAACTCTCTCGCTTGGAGAACGAGAACCATGTCTTGAGGCAGAACACGTTAAGTTTATCCCCAAAGAGAATAGGACAAAGAGTTG[A/G]TGAGGTATGTAAACTTTAACTATTCTCTGCTGCGCTTTTTAAATATGCATCCACGAAAGTATGCAGTCTGTAAAATTGCTGTATATCTTACCTTTTGGGACCATGCATTCCACCATCTTTGCTTGTCAATTTATTATCATCCTGTTTTCT	A01	2230221	2230521	100		3	703795		3	703795
Bn-A01-p2934166	AAAAATATTCAGAAACAGTCAGTGGYAGKCTGGCAGAGAAACCTTTGAAAGTATACCATAGTAAGGTGTTAAAAGGTTCTAAAGTACCTTGTCTACAAAATTCCCTTTGCTACCTTGAGGCCAGCCAGACAAATTAGTACCAGTTTGCTT[T/C]GCACATGATTCCATATTTGCCTTCAGATGATGCAGAAACTCTTCATTCATGGTGAAGATATCAGCTAGGCAACTGTTTGTACCTGCRACTATTTTCCTCAGASTGTTCACATTAGTTCCAACGGACARCACCTGATCACATAGCTTCTTC	A01	2934016	2934316	100		4	2000638		4	2000638
Bn-A01-p4925004	ATAATATATTGGGTTTCGATTGGCCTTCACCTCCATCCCCACAAGCAATGATMCGGGCACTTGAAGTACTTTATTCACTTCAAATCCTCGATGATGATGC[A/G]AAACTCACTTCTCCAACAGGATTCCAAGTAGCTGAACTTCCACTGGTACTTTTGCTTCCTAACCYTGAGTTACTTATTTTTTCCATTGCATTTTCAACTG	A01	4934704	4934904	100		5	710467		5	710467
Bn-A01-p5635471	CATACATATGGATGGTATGGTATGTATTGTCTATAGACTTTTGTCCCAATCATATAATCT[T/G]GTAGCCATTTATTTAAAYAAATGGATCTTAAGTRGAGTATGCGTCACCAGTCATAACTCA	A01	5645211	5645331	100		6	1141479		6	1141479
Bn-A01-p6776950	ACTCCCACAAGTTGCTTTGATCTCAAGYGTSATCACCGTCACTATAACTCTGTTTGGTGCTGGTTTATTAACCTTSTTACGCTACAGRAGAAGGAARCAGAAGATTAGTAACACAGCAGAGATTTCAGAGGGAAGACTCAGCACAGATCA[A/G]CAAAAAGACTTTCGAGCATCGCCTCTTATGAGTCTTGCCTACACCAAAGAATGGGACCCCCTTGGAGACAGCAGAAACGGAGCTGAGTTCTCACAAGAGCCTCATCATCTCTTTGTTGTTAACAGCAGTTTCAGGTTTAACCTAGAAGAG	A01	6786600	6786900	100		7	871979		7	871979
Bn-A01-p7648929	GCAACTCGAGAGAGAAACCACGTTCAGGCTAAAACTGCTTCGCTGTTGATATTTTAGACGATCCAATCCATGCAACCCTGATGAAAGGGCCTACGTTACA[T/C]TATATTGACCGTAAAAACCAAAACCAGAATCAACAAAAAGTATTTTGTCGAGACGTCCACATCAGCAGCTAAACCGCGTGCTAGCCACCCGGTCCTCCAC	A01	7658829	7658629	100		8	1828636		8	1828636
Bn-A01-p9699152	TCACAGTACTAACAGTTTTGTCAATCGAGGGTGACAAATATCAAAGTGGCMACCAAGGAA[T/C]CTTAGGAGAGTTGGATAAAATATTGATGTTGGTTTAGGTTGCAAAGTCTACTTTTCTGAT	A01	9487305	9487425	100		9	1236777		9	1236777
Bn-A01-p10926129	CCACCTGGCTTGTCTATGTGGCCTGTACACAATTATTATTTTGTAATTTTATCKTGTTRT[A/G]GTATTTTAGGGTTTCAATGCATTGATTTTCATTTTGAGGTTTATGTATATCCGAGGGGAT	A01	10724082	10724202	100		10	1.27212e+06		10	1.27212e+06
Bn-A01-p12178646	CCCCTTTGTTTACATCCCACCATCTGAAATTAGGGAGAGAAAAGGAGGTGAATAACAACACAAAACAGTTAATTGTCGAATTTCTTCTTCGGCCAAAGKAAAAGCAAGACTAGCCTGAATCTCGTCAATGATGGCACAGTCGTAGACAGA[A/G]GTAACATCAGCCATTTCAACAGTGACGGATTTGTGATTAGCACCTTCCACTAAGTCTTTCTCTTGTCCGGTGATCAAATCACAAGGAACRTTAGCTTTGTTTAAGCGTTTAGCYACCTCCCATGCCAACAATCTCAACGGGCCACAATAC	A01	11996410	11996109	100		11	2.18256e+06		11	2.18256e+06
Bn-A01-p14727717	ACGACGCCAAGCGCAAGTTGTTCCAAACTCATTGTCATGCCTTTGATSTTTTAGGACATCTCGACGGCACCTCTACTCCTGCCAACGACGATGATGTCCCCTGGCTCAAGAAAGACAGTCTCGTGAAGCTCWGGCTCTATGGAACGTTAG[T/C]GCCTAAGCTATTTTGCAGTTCATTCAAACCAGGCGGTACATCTCGAGACATATGGTTACGTGTTGAAAATCAATTCCGCAACAACAAGGAAGCAAGAGYCATACAGACTGATAACRAGCTTCGGACATTGGAGATCGGTGACATGACAAT	A01	14178665	14178965	100		12	2081797		12	2026481
Bn-A01-p16418499	GTCGTTCCTATTATCATGCAGTTTGAAACCATTATTCAACTCAAAACTTCATCATATTCT[T/G]GTCAAACGCTTATTTGGTGTACGTATGATGTAAACATCATGTATCTAACGATTATCCCAG	A01	16260552	16260672	100		13	1716096		-	-
Bn-C1-p26664038	GTTTCTCAGAACATAATTATTTTGGTAGGTAAAATATACAATGAAATGATTTTGTATGACATATAATAATAAAGAGTATGTCTTGCAGTGAAATTAGCTACGGATTATCTATACAGCTACACTAGAGAGCCATAATAATTAATGAATATG[T/G]CTTCCCTGTTCAACACAGTTTTTCCAAAACAACTTCAGGTTGACAGAAAAAAAAAAATTTAGGTTCATCTAGTGACTGCTMGTTATAAATAATTACCGTTAGAACTATGATAAATCTCGATTAGTAAAGATAGTATTATTGTTTTAGCTA	A01	16205446	16205146	100		-	-		13	1771412
Bn-A01-p18124795	CCAACCTCAGTAATATGAATGTCAKTTTATTATAATTGTGCTCCACCAGCCAGTTTAGTG[T/C]CATCTCCCAATCTAGATCAGCATTTACTCCCAACAAATCTACCACAACTGCCACCATACA	A01	17976648	17976768	100		14	908775		14	908775
Bn-A01-p19731678	CAAGGTTCTTGCCAACATATTTTCTCTCAAGGATTTTGGTGCACTTTTGTATATTCTTGG[A/G]ATGGAAGCTACTCCCAACTCATTGGGGCTTTTCCTCACACAAATCAAGTGGAAAAWATGG	A01	18885423	18885543	100		15	750781		15	750781
Bn-A01-p20482459	ATCGAGTACGCTACGCTCCTTSCACCARTTTGATCACTGTCAAGTGGTGTTAGTACCAGAGGGAGTTAACTCAGTGGCGTTTGAGATTGCCGCTAGTGTCACTGCAGGTCTACGTTACCAATCTTACATTGYTAGTGGAGGTCCTTCTTG[A/G]TTGTCTCCTGCTATAAGAAACCAAGCAATGCCATAGTGCTGATCATCATGAATCCGCCTGGTGTCTGCAAAACTAGTGGTCTTTGGAGTTGTTTACATTGTGTTAAAYGCTTTATTTAGGCTTTTTTGTTTAAGGCTTTGGCCTTGTGGC	A01	19636114	19636414	100		16	1035537		16	1035537
Bn-A01-p21513096	CGTTTATGGAATTTTTCATTTTAGTTATGATGTGGACTTTGCATTTTAGTTGAAACAAAC[A/G]GATGTTATTTTCAGTGTTATGTTTATGGACTTTGTATTTTARTTGATACATTGACATATT	A01	20671741	20671861	100		17	1776798		17	1776798
Bn-A01-p23280094	TGTTTGTGCCTCATTTCAAATTTAACCTCTTAAGCATCAGTGCTTTAACTCAGAACAGTCCTATTACAGTGCTTTTCTCTTCCACTTCGTGCTACATTCTTCCTTATAATCYTTTTCTTTCTCAGGAGCATATTCTGGACTCCATGATTG[A/G]GAAGGGTAATCTTCGTGACAACCTTTACATTTTGGAGTCCACTCTATCTTCTTCCAGTGCTCCTTCTCACAATCATTCCGCTTTTCTAATTTCATCTGAAGTTTGGCATCAACGACTCGGGCATCCCTCCTTTGACAAGATTCAGACATT	A01	22448449	22448749	100		18	1.1217e+06		18	1.1217e+06
Bn-A01-p24396906	TAACTCCACCTACAATACCAAAATCTAGTAGCACCTAAAAAAAGATCTTACACTACATAA[A/G]CTTAAACAACATTTATAAAATGTATACAAGGTTTTGTWAAAAAAAAACATAAATAACATT	A01	23570251	23570348	80.9917		19	1.81612e+06		19	1.81612e+06
Bn-A01-p27846544	CTCCTCTTGGGAATCTGAATTATTCATCTCTGAATGTTTCATGTAGTAAGAAAAACCATA[T/C]ACCAATATATAAGAAACAATTACATTATAGTCCATTTTCCTAATGAGAGTTAGATAGTTT	A01	25386355	25386475	100		20	-		20	-
Bn-A02-p1188292	TTTACTGTTAATCAACTATGAAACCAAAAATGTAACWATTTCCTCTTGAGAGTGAAWTTT[T/C]TTTTTGCCAACATGACAGCATCACCATGCAGCTTCATGTTTATAAGTTTGCTTCACGAAA	A02	1582939	1582819	100		1	3188527		1	3188527
Bn-A02-p5799113	TATRTTTAGTTTGACTTAAAGACRATCTCAACTCTTGAATCTGGTTTCAAAGGCCAGCTT[A/G]TAGAACTGTCATACACTGAAGTAGGTGTGGTAACACAAACCAAATTAATAAAAATCCAAT	A02	4771346	4771466	100		2	679196		2	679196
Bn-A02-p6478309	TGCCTGAGAACCAAGACCTGCAAGACATAAAAAAASACTAGTTAATCCTTATATGTKCAA[T/C]CTGACCGGCTAAAGACTAGACTACTCAGAAAGCTTCAAAGGTTGATGCACCTGTWGGACC	A02	5450542	5450662	100		3	787537		3	787537
Bn-A02-p7260946	TCGACTGTGATAAGAATGCTGATCATGGACGCTTTGTGCGGTTTGCTGACAGATCTTTGC[T/C]ATTAAGCACAATACTTGTGTTAAAAGAGTTTGCATTTCAAGTTTGGTAGGCAATGCAGCG	A02	6238079	6238199	100		4	801215		4	801215
Bn-A02-p8057234	CGAACTCAGGTGGCGGTACTCMCAACTGTAAATCCTTTACCACTAGARCTAGAATGTGAGTTGGAGGTGAAATGGTCCAGCTTCGTTTTCAATACGATAAAACATCAAATCTGTCCTGGGTCGTAATTTATGTGGAGGAAGAAGGGTAAA[A/G]CGAAACTTTAAAAAGAGATGGTAGTGAGTGATGAGAGGGGAAAACAAAAACAGAACCACTTTTGWCATCCCTCAACACCTACATTTGTCTTGCTAGCCAGAAAGAAGATAATACTTGTCCCCACCCTCTCAATCTTTCTATTTTCTATTT	A02	7039231	7039477	82.0598		5	1224471		5	1224471
Bn-A02-p9281731	AAAGAGGCATGRCCCATTCAGTTAGACCACAAACTCCGCACAAAAGAGATTGGTGATCTCACAATCCATTCTTACTGTCAAGAACTCAAATCGATCGCCGATCTCCTTGCTAATGTCGACGCATCAGTAACTGAGCGAACGCTGGCTACG[A/G]AACCTTTTTCTCAAAATGAGAATACCGCTAAAACAAGCAACTATTGTATATTGTGACAATGTGAGTGCTGTCTCCCTCTACCAATCCTGTTCAGCACCAACGAACCAAGCACTTAGCAATAGACATCCACTTTGTGCGTGAGAAAGTTCG	A02	8263674	8263976	100		6	988923		6	988923
Bn-A02-p10255955	AAGTTGTGAAGATACAGGTWTGRTTATATTTGTGTTTTTTTTGTCATTAGCCTTTGGTCTCTTTATCATCTTTCTATCCTTGGCAGGCTTATGTTCSAGG[T/C]TACCAAGTAAGGAAGCATTACAAGGTTATCTGCTGGGCAGTAGGGATACTAGATAAGGTTGTACTGMGGKGGAGAAGAAAAGGTGTTGGCCTTAAAGGGT	A02	9252848	9252648	100		7	1752766		7	1752766
Bn-A02-p11998921	ACACCACACCTTGAGGATCCACAATAAGATACTATATGCCAAAASAAAACGTGGGGCCTCCCTAGTCCCTAATGACAYGTGGAATTTATAGGATTCAAAAGAAAATAATCCAAGGCTGCTTGAAGCTAAATACTCCCTCTGCCACTAGAA[T/C]CAATCTCAAGAGATAAGGAAAATAAAACTTCACAAGACAACACAGAGAGAGAGATGAGCCGTTGCTGCTCTCTTGGGCTCTGTGCCCCGAATGCGTTGTCTCTTTCTTCAASCCCTCGCAGTGTCAAAGCTCCTCTCTSTATTACATCTC	A02	11005364	11005664	100		8	1804459		8	1804459
Bn-A02-p13803383	GAGCGCTTATTCTGCAAAGCATACATGGAAAACATTAAAGCCTCGTGGTCACAAGCAAATTGGGCGGATAAGGTATGGTTTAAAGGTCACATTCCAAGYCATGCTTTCATGATGTGTGTAGCACGGCTGGACAGACTTCCAACAAGATCA[T/C]GCCTTGCTTCATGGGGACTTCAGATTGAAACATGTTGTTGTGTTTGTAATCACTATCACGAAACTCGTGATCACATCTTCATAAGATGTGTTTATGCAGAAGAAATCTGGAAGATGGCGATAAGGAGACTGGGTTACAGACTAGTTCTTT	A02	12810120	12809826	98.0066		9	892380		9	892380
Bn-A02-p14695760	TTCAAAGAATATTCAACCTTGATATATTAATTAACTAAATCTAAGACTTGCAAAGACTAA[T/C]TAAACTAARCAAATCAATACACGAGATGAAAACAATGYCTGCTACTTTACTCGTTTTATA	A02	13702293	13702413	100		10	1174567		10	1174567
Bn-A02-p15870327	GGCATTGAKTTTAAGCCATTTGTCTACACAGTCCACATGAAAGACATGCAAGCATGGCAGCTCTCTTACTTCTTCRTCGTCTCCATATCTGGCCAAGCAGATACAACAGCTCTGCACAAACCAATAACATCCGAGAATAGTTAGGCACAA[T/C]TATACTAACCTACTCATTTGAATGATCTGAGTGTTAAAGTTACTTACGGCATCTTCGCCTGATATAAGACGTTTCTTCTCAGACCCTTGTAGAAGAAAGCCACCTTCACCTTCCTCTGAAAACTCCARATCATTTCTGCTTTTTGTTTTG	A02	14876770	14877070	100		11	905573		11	905573
Bn-A05-p9118240	CSCCCATTCCGACTTTTAGACTGGGGAACATGTTGGTGCGGTTTAGACGTGATCTCACCA[A/G]TCTTAAAGATGAGCCCAAACCAGCTGGAGGTTCTGTTTCATCCTGAGATRTTATGGTTGT	A02	15782552	15782434	98.3471		12	2935151		12	2935151
Bn-A02-p19049506	ATTTAATAATRAGARTAAAGTATGTGCTGCGGCCGTCATCAACACAGTACTACTTTGATT[T/C]TTGTGTGGATTGTGTGGACTATCAGTTTGTTTAATTGTCCAATATTCACCATTTTGTTAT	A02	18717584	18717704	100		13	655171		13	655171
Bn-A02-p19704677	GTGTTTTGGTAATGTAGCCGGAAGCACCCGACAAGAACCCGGAGAGAGGAGGATCCAGTC[A/C]CAAACAAACAAGACTTGCTAATAAAAGCTATAATACATTTGGCTTCTTTTATATTTTGTC	A02	19372755	19372875	100		14	1148114		14	1148114
Bn-A02-p20207870	ATGGTTGTATAAACATGCAACTGTATACTAAAGTAAAATTTRAAATCATATYCMCAAAAC[T/C]CCACTCCTCAACTCTACATGCATCTTTGATCAACACTTTAGTATATTTTTCYATTTGATT	A02	20520989	20520869	100		15	1163343		15	1163343
Bn-A02-p22409779	AGAAAACAGTCAATATATTATTGACTAGCCAATCCAGTTACAAACATGGGAAATAATGAG[T/C]AAAATGTCATTGTAACAACGAAGAATCAACGAGATATAACRTAAACTTTATTGTCGTCGT	A02	21684332	21684212	100		16	1494287		16	1494287
Bn-A02-p23726200	CTACAAACTAACCCGGCATCTGTCCACCGACCTAGATATTATCAAGTTCACGGTTTAATC[A/C]AGTATGGCCGTATGTTTGTTCCAGGTTTAAAAACATTGYAGAAAACASAAATTTACGATT	A02	23178499	23178619	100		17	833592		17	833592
Bn-A02-p24559792	TTAAGTAGATGAGAATATTGTAAGATCAGTCAGAGGGAAGAGATTAGGGAAGAAATGAAGATGAATCAAGAAACTTGATGGACAAGGTGAGAAAGATGAC[T/C]GTTTCTGCTGATTTTTTAATAATATTACAATTATTCGAAATATTGCATAGATGATTCTACRGTCGGCAATTCTATTTGGTTGTATCACTCTAAGATGTCT	A02	24012051	24012251	100		18	1309159		18	1309159
Bn-A02-p25864051	TTATTTTCTTCATCTTCTTCTGTTTGTAATTTTCTGAGAATTAGGTTTTCATTCCTTGAG[A/C]AGCAATCTWAAGGTATCATTSTCTGAATCCTTGATTTCTCTGTGTTTTGTGTGTTTGGTT	A02	25321250	25321370	100		19	758251		19	758251
Bn-A02-p26987864	CTTCAGGATATCGAAATCCTCGTGCTACTGGAACAGCAAATCCGAGAAACAGTAATTGGA[T/C]CCTTTCTTTGAATGTTTTAGCAAAYAAACATCATCTCATTTCTCAATGACATCGTTGTCA	A02	26079501	26079621	100		20	-		20	-
Bn-A03-p835987	AAAGTAGTTTGGTTCAAGAAGTAGTTTGGACTTTTGTAAGATCATGTCRAACACCTCTRA[A/C]GCTAGCTTAATAACCCATCAAATAAAACAAACATTTTTTTTACTCGATCTGCATACATGA	A03	835927	836047	100		1	1238903		1	1238903
Bn-A03-p2074890	GTATATACCGGTGTATATACAGTTGGTTTAGATGGACACTTTTTTTTTTGTCAACAGATG[A/G]ACACAAACAGAGCGTTTATACAGTGTTTATACATAAACACCGTTTATACCTTCACAATTT	A03	2074830	2074950	100		2	873541		2	873541
Bn-A03-p2948394	CTRGCAACAATCTTCACTGGATTTTGATTCATAACGAAGGAGATATMGNNNNNNNNNNNNNNNNNNNNNNNNNNCTTGCTACTGAGGAGCTTGGAGTCGTCAATTTCTCGCATGATGTTTATGTTAAAGGGATGGATATAGGTGTGTTRG[A/G]TGGCTGCCTCTGTATGATGTGTTATAACGAGGTTAGACATGCGGATGTTTGGATTATGAGGGAGTATGGAGGAGAGTGGAGYAAGTTCGTWTCTGTGCCGCAGCCGGAGAGTGTGGTTTCGTTTGAGTTTGTGAGGCCTTTGGTTTATTC	A03	2948318	2948544	75.4153		3	1.4044e+06		3	1.4044e+06
Bn-A03-p4352837	TCGTTTCAAATGAATCATATATCTAARGAATTCATTTTTGAAGATGAAGAMGATGTAAAA[A/G]GCCATAAAATATAAAACAGAGGAGATAAGACAATTTTAGAGATAGAAAAAARCTTTGAGA	A03	4352777	4352882	87.6033		4	807258		4	807258
Bn-A03-p5160088	GATCATCTGCATCTCATACACCAATGTGAGAGGTCTCTAACTTGCATGTATGTGTAACTG[T/C]AAAGTAACCAGCTTACCAGCCCATTGTATTGCTTAGATAGAAATATCATCCCTGAAKGAT	A03	5160028	5160148	100		5	748247		5	748247
Bn-A03-p5903435	GCTCAAGGGSAGTCTTAGGTTATGGGACATTAGGAGTAACAAAGTTGTGCATGAGTACGT[T/C]AARGATCTTGGTCCGATTCTTGAYGTTGAGTTTATGCCTGGTGGGAAGCGGTTCGTCTCT	A03	5908275	5908395	100		6	1261381		6	1261381
Bn-A03-p7159916	CTAGAGTAGTGCYTGAACTTGAAACAAAACTAGTTGTTGCAAAAGGCCATTTGATTCAAC[T/G]CCAAGAAGCCTAATAATACATGCACACAAACATAGAGTCAGAACTCGTGTGTGCTGCATG	A03	7169656	7169776	100		7	872933		7	872933
Bn-A03-p8032849	CATAATGAGACCATCATGTCATTAGKTCTAGTAGAAAATAACCAAAACAAAAAGTAATCA[T/C]GACAACTGAAAATGTCGCACAGTTTTGTTCTATAACAAAGACTGGTTTAAACAGCATTGA	A03	8042589	8042709	100		8	1223173		8	1223173
Bn-A03-p9246222	GCTCTTGGTGTCTCAGTCATGTTCTAAGATTTTGCATAAAGGGCAAAAACCCAAAACAGAAAAGATAGGCTGGATAATAAAACATATTTTTCAAGCTAAA[T/C]GTGTTTGGTTCACAGAGATGGAAAGRGCTATACAAACAGAAAATGCAACTGCKTCGCTAGAATCTTCATATCAATCCGCTTATAGCTATGCTACATTAAC	A03	9265922	9265722	100		9	601458		9	601458
Bn-A03-p9847680	GAATTTCAATAGAGTTGGAACCAACATCGAAGTTAACTGTTAGCACTAACCGTTATTTATATTAGTCTATATATACATGCCCTAATATATGTGTTAACTCATACCCGAAAAAAAACTTAAGTTACAAATGGAAGAGGTAATGTCAATTAT[T/C]TTCCACGGATTGAAACTGGTTGATGAGCTTAAGTCAAGCTTACAGGAAAAGTCACCGGAATCTCTGTCCACCTCTCTCGACGAGATCACAAAGACATTTGATGATRCAAAAGAGCGGTTGAAGATAGTCCTTGTGATCAGGAACTCGGAG	A03	9867130	9867430	100		10	1082861		10	1082861
Bn-A03-p10930541	GCCCATTATACTTGTTCTACATGGCCCATCATTTGCAATATGTGACCGGATGATTTATGTATTTGTTTTCCTCACAAATGGCAGGACTCACTGGCTACCAATTGAGCAGGGTGCGCCAAAGATCGACCAAGGAAGTAGATATTATCATGT[T/C]TTCTAATTAAATCTAGCAATGCGTAACCAGGYGATTATAGGATTGTTACCAAAACAAGTGAAGCCAAAGAAACGAACACATTTAAGTTTATGTATTTGCAGATATTACATAATAGAAGTGAAGAAGATAGATAGTTAAAAGGTTTAGAGG	A03	10950291	10949991	100		11	773584		11	773584
Bn-A03-p11704125	ATTGTTAGTMTSKGAAAAGAAATGRGTCTACGGGATACAAAGAAGAAAAAAAGCCTTTAGAGATGTCGACCTCAGCAGTCATCATCATCAGCGCCACTAC[A/G]GGTGCAAGACTCTAGGACKGCAWTAGGCTTATKGGGCCTAAKGCGCCGCCTATTTTTCTCTGTTTTTAGGCACGACGATTCTRCTTCTTGGAGTAAACTG	A03	11723825	11723625	100		12	1231322		12	1231322
Bn-A03-p12935447	TGCACATTCTTGTCAAATTTTTCAAGTTGAGAGTCAAAAAMAGATGTGGATCTTCCAATT[A/G]TCTTGACAGCAACAAGGTATTTAGTATTTAGTACAATAGAGCTGTATATCAATGGCTCTG	A03	12954987	12955107	100		13	1240457		13	1240457
Bn-A03-p14175904	CGATTAAAACCGCAAACATCCGCGTTCGCAAACATCCACAACCGCACCTGCAACCGTTGC[A/G]GTTACATCACTCGGACCCTAAGTCTACAAGGTTGAAAGTTTATTATAAATCTACAAATTA	A03	14195444	14195564	100		14	1228832		14	1228832
Bn-A03-p15404736	GGGGATCCAAAGGAGCTCCTCTGGTGAGTATTCACTTGTTTATGAAGCAGATTATTTTTT[A/G]TTCTTCTTAGGATTGCCATTAAGAACATGATTCTTCCTCTGTTCACAAGACTAAWCATGT	A03	15424276	15424396	100		15	1.81284e+06		15	1.81284e+06
Bn-A03-p17217528	CAAGRACAGCGGTTTTCATGGTTTTMTTCCTATCTTCCACTTATCCTTTGCCACGTGTGTCTGTGTCCTCCTTCAAGATTCCTTGTTTTCGTATTAACCC[T/G]TCATTTTGTTTTTATTTTTTACCACCAAGCGTTTTCATTTTTTTAGCTCATATTTAAAATGTATATCAACACATGGTATWACACATATACATGGTTTAAA	A03	17237228	17237125	51.7413		16	965974		16	965974
Bn-A03-p18183550	CATCCATCCTYGCCGCAGCAACTCCRTGACCACTTCCTCTCAACCGGTTCTGCATTGARTGAGAAATGATGTTTACTAMTTTSAGTTTCCACAAATCATG[T/C]AAAAGGCAGAAAGAAAAATTCTACTACTTTACCTCCATCCTTGCTATGCTTTGAGAGACRAACTGTTTAAACCGCTGCTGATCTGTGAATTGAAYCTCTT	A03	18203050	18203250	100		17	1822280		17	1822280
Bn-A03-p20000930	TCCTTGTGTTTCTTTCAGCRATGTTCATCTCTTACCGGAAGAAAGTAAAGAAGCAATCGC[T/C]GGACTTTTATTTGCCGCATCAAGAATCAGGGAGCTGAGGGAGCTTAAATTCATAAGGAGC	A03	20025370	20025490	100		18	1291843		18	1291843
Bn-A03-p21292773	CCTAGTTTGGCGAAATTAGCAGAGAGGATGGAGGGAGARMCGAWGATATCAMKYTTGGAAAACTTATCAACACGAGCTGTGGCCTTCACAACACCATGAC[T/C]TCTCCTTCTGCACATACCAAAATGTGACAAGAGGATGTTAATGCAAAGATTGATTCTTTTCAAGTAACAAACTGCAATCAGAAGCTCAACATCTATGCTA	A03	21317173	21317373	100		19	1020964		19	1020964
Bn-A03-p22313737	CGGTCCTGTGGTTCTTGCGCTCTTAACTTCTTTAAGAATGGCTACCAAATCATCTATGTTGTGTCCATCAACTGGTCCAATATAGTAGAGACCGAGTTCTTCAAACAGCGTTGATCCAGTTCCGCTTATCATTCCTCTAGCGTATTCATC[T/C]ACCTTAGCAGCTAACTGATGCATTGGCCCACCTATTTGCTTTGTCACACCCTATAACACAACAAACAATAAACAACACAAGCTAAGATCTTTTATCCAACTTCATAGAGATCAGGACAATGTACTTGCCTTTGCGACTTCTCTCAACTCT	A03	22338387	22338087	100		20	763499		20	763499
Bn-A03-p23077236	GCTATGGACCCAATTTGATTGGATTGTACACTAATACTAGAAAACTACAAACTTTAAAGG[A/G]ACGCAAATATTCTTGGAAATTTTCTAAAATGAAATTTTAAAAGTTCTTATGAGAGAAATA	A03	23101676	23101796	100		21	960228		21	960228
Bn-A03-p24032564	AAATTATGTTCAGTTCGAGTTTYTGGTTAGTTTTGGTTCTTTAATTTTGCCAAAACAAAC[T/C]CTATATTTGGATTAGATTAGATTTTGGTTTATTTTTTTCTTAAAACTCGCATAATATTCT	A03	24061904	24062024	100		22	878562		22	878562
Bn-A03-p24906226	GTCATAGAACACAAAAGGTATCATTCCTGTCCGGTTCTTATCGGTATCTATCCATAAATG[A/G]CTGTAAAAACATCTCAACAGATTAAAAGAACTAATACTAAAAAGAATAATGAGAGGCTAC	A03	24940466	24940586	100		23	859461		23	859461
Bn-A03-p25765687	ACCAATAAAAATAATGAGGCTGCTTCGGTCTGATAGTTACATAATTAGCTACAAAATAAT[T/C]CATTAAAAATAGGTCTTAGCGACGAACTTCAWTTCAACGACAAAGCAATTAGTAAGTAAG	A03	25799927	25800047	100		24	1078971		24	1078971
Bn-A03-p26839758	CGTTCGGRTCATAGGCTACTATTATCATTAAACCCAAAGTGGAAAGCTCACAAAGTGCTGACAATACTTGGGAAGCTCACTAGTTATAACCCGAAGAGGAAGCTCACAACGTGTGACAAAACGTCTGCCTCTTGCGGTTGCGGAAGCTCA[T/C]AAGGTGATTTAGACCTCGAAAATGATTGAGATTGAGAAAGACCCCGTTGTAGGCGGTTGAGACGTCAGACTTGGAAATGATTGCGCTTACAAATAAGTGGTCTCCAGCTGCTTGGTCACACTCCTTGGCAGGTTCTTGTTGGAGCATTAG	A03	26879108	26878808	100		25	767951		25	767951
Bn-A03-p27607709	TTTCACCACCAACTATCTCGAAAAATCTTTCTGTTTTTGTCTCACAAACAAAGGATGTTT[T/C]AAAACCTASCAATGCYAATTTCTTCRACATAGTTAGTTGGGCATGAGTATATTTCTGCCC	A03	27646849	27646969	100		26	1967178		26	1967178
Bn-A03-p29565087	CTCCRAACTTCACTGGAGAACGACCCTGAGCTRCTGAGTACTTGGACACTGCCGAAATTC[A/G]ATTCGAAAGAAAGCAAAACAGATCTAAGAACAAACAATCACAGATAGATTGTTGAAGRAG	A03	29614027	29614147	100		27	1.97021e+06		27	1.97021e+06
Bn-A03-p31535298	ATATGGTCTTTCTTCAGTAAATTTACATATCGTTTATTATTCTCCAGAAATTTTACCCCTGTCTATGATTCTCAAACCTTGTCGAAACTTCTCCGTGACATACATAATAACTATTCTTGAATATGCCTTGAAAAAAATGGTGATATATAC[T/C]GTTCTTTCTTGCATCATGTTGCTTTCGGTTTTGACATCGTGCACACGGACATAACAATGTTTACCTCTTTTAAAAGAATTTTGATTACAAGCAAATGTAATAAATTCCTTACAACTTTTCATAAACTCTTCTGAAACAATTTGGATCNNN	A03	31584452	31584151	99.0033		28	-		28	-
Bn-A04-p24368	AAATCRWAAMCGAATATAGACATCTCACCATGAGATCAATCTGGAGCTTACTAGCAGAAT[T/G]ACTCCTCTCGTCTCTATAGTTTTCCARTTGTGAACCCTCCAAYACCCTGCATTAGATTTC	A04	82386	82266	100		1	959810		1	959810
Bn-A04-p1032336	AAATAAATAAATCGCAATCTAATTCAAACCCAAAAATTTGGTTAGTTYTGGAATTTAACC[A/G]AAACACCGAAACAAACCAAACCAAATTTTTGGTTTAACTTTGGTGGAATTGTTGCCGGAT	A04	1042076	1042196	100		2	861631		2	861631
Bn-A04-p1893968	ATGAAGACTCTATTTATGCCTCATAATCTTAGATCTGGCTATGATAACACYAAAATATTT[T/C]TGACTAATCTCTTAATAACCATTAGGTAAAACCTCTTCTAACCAGGTCATGTATCTTCRT	A04	1903708	1903826	98.3471		3	856434		3	856434
Bn-A04-p2750401	AGTGTCTACGTTAATTGATTGTGGCATATAACATGCTATAATGAGTGGATGAGATATAAG[T/C]GATGCTCTCGTTATAAGTTTTTTGATAATTTTAAATTCAAAATTGGTTGATTAATTGTGG	A04	2760141	2760261	100		4	1108120		4	1108120
Bn-A04-p3853621	AGACGTAGAGATAGARGGAGATAAAGAGTTTTATGGATTTGATTGCAGACGTAGMRAAAA[A/G]CGTATGTGCATTGGAAGGGCCGGAGTCGCGGGAGTGGGCAAACCCTAGATCAACAACAAA	A04	3868261	3868381	100		5	683346		5	683346
Bn-A04-p4207198	TGATTGGTGYAGAATCTCATTAAARTCACCGAAAATGATCCAAAGGRTATCTACTGCTAG[T/C]TGTGATATTGAACATGCTTCCAACTCACTCCAAAGCATACGTCTTTAAATTCTACAGTTG	A04	4551607	4551727	100		6	776180		6	776180
Bn-A04-p4978478	TGAAGAAGGAATATTTCCATAAAGATTAGGATTGGATCCAAGATTCAAAATCTCCAGATG[T/C]TGTAGTCTAAATARACTACTATTAGATCTTAAAGGGCCACTAAGAAAACTGCCCCACAGA	A04	5327787	5327907	100		7	1054300		7	1054300
Bn-A04-p6027878	TRTTTATACYATTCTTCACTTCCTCTCCTGTGCATAACAGGCTCTTCATTTTCAAAATTT[T/C]AATACAAGTGTTTGCAGTCAAGCTMAGMACCAGCGTCTTGAGAWATMTACTCATCAGAMA	A04	6382089	6382205	96.6942		8	736355		8	736355
Bn-A04-p6764233	TGCTGAAGCGGAAAGGACAAAACGTCCATAGTACAATCTGGAAGGAAGACTTGAAAGAAC[A/G]AGTCTTCAAGGCAAGATGGCCGAGTGAATGAACWGAATGTTGTTAACGGGAGCTGAGTTG	A04	7118442	7118562	100		9	1927601		9	1927601
Bn-A04-p8686934	ATACATGACATTCACATAAWCAAAAATTATATGCTATGTYATTTACATTAGCAAAATTAA[T/C]TGATCTGCTAGTTGGTGTGACAGTTGATGTATAATTTTGACCAATAAACATGTGTWGTAT	A04	9046043	9046163	100		10	828189		10	828189
Bn-A04-p9510223	GAATCCGACCCGARGACCCGAATTYCCAGGCCTAACCAGTACCCAGCCCATGATAAGAAA[T/C]GATGGCATTGCTTGGGGTATATTGAGGTAAAGCATCTCAAATAAGAATCCAAGCAATGGT	A04	9874232	9874352	100		11	1055573		11	1055573
Bn-A04-p10560896	GATATTTTATCAGTTTTGATTCTGGTTCGATATTACTTTTGTGATTTGATTTGGTTCTAC[A/G]GATCCGAATATTTGCACAGTTTACTATTTTTCGAAAACTAAATCTTAAAAATGGACTGTG	A04	10929805	10929925	100		12	1262089		12	1262089
Bn-A04-p11818085	TTCCAATTTCTAAAGTTATATGAAGGTTTCTTTGGTAAAYTATAAKAACACCSAAACATA[T/C]ACACACAAACCATAGTATATTTTTTTAATTCAATTATAAACCCTTGTAAAAAYAGAATCC	A04	12191894	12192014	100		13	953388		13	953388
Bn-A04-p13056296	AWTTTTCATAGTACTTTGTCATTCTCTTAATSAACTTGAGTTTTCCTCACTAAACCATTT[T/C]GTCATTCCTTTCTACGTATGATTTCAGTTTATACTATGATCCTGTCATGTCATACCAATT	A04	13145283	13145401	98.3471		14	1.11306e+06		14	1.11306e+06
Bn-A04-p14159558	TGAGGAGGGAGTGRTAAGGTGGGAAGAGAAGAAGATRAAGAAGATTYTTCATGATGATTCTGCGTATCAAAAGGAACCACATCCTTGCTTCTTACAGCTG[A/G]GCCATGTAGTTAGTTGTAGGCTCCACTCTTCTTCTGGTTCTGCGGCTCACGTTGCTTCTTTCCTTCTCTGTCTCTTTCACTTTAACATTGTCCACAGAAA	A04	14258303	14258502	100		15	871342		15	871342
Bn-A04-p15030899	CATATGTCTTGTAAGATTCTTGGGYTTGGCTTAGGCTYGGGGTTGAGAAAGAGTCGTCGTAGTTAACGTTCTCGTCGTATTTTTTGTTATTMAACTGMTCTTCATTGTTGTTGTAGGTTGTTTCTTGACCGTACAAGCCGTATCCGTTTT[T/C]GGACTGGGGCATAAAGGGAGGGTTCTGGTCGTCTTGCTCGCTCGTCTCGTTGGTTTGGAGATTRTTAGGGTTTTGTTCTTTGGGGTACTCTCTCTGGAACTTACCAAAGGAATAGCTGTCTCTTGCATTGATTTGAGTGGAGAAAAGAAG	A04	15129594	15129894	100		16	869340		16	869340
Bn-A04-p15895339	CATAAATAATAATACGAAATGGACCTCAAATTCATGTTCACGAGGATGTAATTAGTTGGA[A/G]ATGAGGGGTCGGTTAACTAAATGGCGCTGCAGCTGCATCAATTAATGCTTACGTTCATTA	A04	15999024	15999144	100		17	1842758		17	1842758
Bn-A04-p17738097	AACCGATTAGTGATAATTGGATTGTATTATCTTAACTTTCGATATGGGACAATGTTCCTA[A/C]ATCCTAATGTTGCGGTAATAATCGATGAATCAATTTAGGAATGGATCAATAATAGATCGG	A04	17841782	17841902	100		18	969814		18	969814
Bn-A04-p18693211	GTTGGAACCAATKAATACGAGGGAAATTCAGAATCAGAMAGAACCGTGTACTTTAAGAAA[T/C]ACTTGGTCCGAATCAATATCAGAATATACAAAGACAATCTCTTTTCACAGTTAGCTAAGC	A04	18811596	18811716	100		19	-		19	-
Bn-A05-p377542	TRAGTTAGCGCAGAAGATGGTTGACTATGAAAAATACTGGCGTAGGCGGAAAGCTGAATA[T/C]CTGAAGATATATGGAGAATAAGAAACTTSTCGGTTTCATGCTTTGTCTTGTTTCATGCAT	A05	377484	377602	98.3471		1	1294280		1	1294280
Bn-A05-p1671823	AACTGGGTGAGACTTTTCTTAAACGACCAAACCGGATGGCCATGCCTGGTCTTGTTGAGGGCAATGGGATTTGGTAGAGACAAAGTTACGGGGTTGTATAAAGTGGTGAGGATGTGTTTTTATCCTGTGGAAGAAGAAGAGGACGACGAA[T/C]GTGAGCTTCTTGACATCGCAACTGGTGAATGGCGAACACTAAGTTAAGAAAGAACTAAATTATAATTTTCTTTACTATAACATTAACTAAACTGACAAAAAATTTAATCTATATAAGGCAAATAATTCATAGYATAACTGAGTAAATATA	A05	1671973	1671673	100		2	1054478		2	1054478
Bn-A05-p2726301	GTATTCATATTCGATCTAATGCTTTTCGGTTCACAAAATTTTGGTTTCGATGGCAGAATC[A/C]AGTGCGGAGTCRGTGAGGGCTCAYACTAACATGGATAACGATTTTAGAGYGCAATGAGGA	A05	2726241	2726361	100		3	1263254		3	1263254
Bn-A05-p3989555	GCATGGCACRACTAGTCTACCACATTTGGTAGTTCCTATAGCAATGTTTCAGAACCAAAC[A/C]ACAGCAGAAGCAACACGAAGAGTCTAACTTACCATAGATAAAACCATTCCTTCAAGAGCC	A05	3989495	3989615	100		4	1067541		4	1067541
Bn-A05-p5057096	CAGTTGCCCTGGTAAACTGCATAGAAACATCTCTGAGGTCAAACAGGGAATTGATTGAAGCAGCTGCTGCAAGTATGCATTCTGGTGATAGAGGGGAGAG[A/G]GATGCATCTATCAGGCAGATAGTGGATTTGGATACTGTGATAGGRTTTTGTATTGAAGCTGGTGAAGCGTTGGCTTTCGATGAGCTCCTAGCCGAAGCTT	A05	5056996	5057196	100		5	613096		5	613096
Bn-A05-p5670181	ACWAAACTAAACTAAACAAAGGTGTTGTTKTGATACTTAGATTTTGCTTATATGTCTTCGTTTTACATATTACCAGTTGAAAAGTGAATACATTGCAAGT[T/G]TRGACCATTMTCTTATATATGTATTTCTGGCTTCGTGGCCCCGAMGGCTAACGTGAACGACCTTATCATCTACACCANNNNNNAATGAAATAATTTAGTA	A05	5670281	5670104	88.5572		6	1.5575e+06		6	1.5575e+06
Bn-A05-p7222795	AGAYTATTAGGTGAAGGAACAAATGTTGGGTTCATTGGACTATCATTRTGASTTGGGATA[T/G]CTAGTATTATCTTAGGGTTCCATTGATAATCAATAAGAATTTCGCTCGGTCTTATGTATT	A05	7227635	7227755	100		7	2243454		7	2243454
Bn-A05-p10103295	TTAAGATGGAGCAAATGTGTGATGCGAAAGAGGAACAACTTTTGTAAGAGATCAGTTGATAATGATACAATTTTGCATGAAAGAACAAGGAGCATCAGAGTAAGAACTTGCGGCAGGTCAGCCCTGTAACAATAGTGAATTCACGAAGAG[A/G]GAATCTAACAGGTGTACCAGCAAATAAAAACCATGCTTTGTGCTTCTTCGCAACCCTTAACAGTCTCGATGTAATAAAAGGACCAAAGCGCCTAGAGAAATCTCCACAATCTCAACAAGTTTCTCGAATGGAAACACTCTTATAACTTTG	A05	9470998	9471300	100		8	838026		8	838026
Bn-A05-p10214398	STKTTCTYTGCTCATCTGCCTCTYGATCTGACTCTCTGAAYMTTTCYTCTCTTCGAGTTG[A/G]GCCGCTTCACCAAAAAGCTTACTCTTTTCATTAAAGGTGTCTACTTGTTCATGTAGGAAT	A05	10309116	10309233	97.5207		9	1.01696e+06		9	1.01696e+06
Bn-A05-p11226462	CTGCTGTTGCAATCATTTTGAGCTTACAATATAACAATCATTTTTCAGATTATGAGTTTTACTTGCTGAAGAATTAGCTTATCTCAGATGAGTTCCATCAACACTTTCTTCTTGACTTCAGGGACTTGTCGCTAGTTGTTTATCAGTTTT[A/G]GCTAGTAGAGCTTTTTCAGCTGTGCCTTGATCGACTAGGTAGACTAATTATGCATGTTGCACTCTCTCATTATGTTCTATTTTTTTCWGACGGCTCTCATGATGATATATAGACTACTTGTTGCTTAAAGATCGCACATATCGAGACAGC	A05	11325987	11326287	100		10	4649866		10	4649866
Bn-A05-p15016066	TAACAAAGACTTTGTGATCGGAGTTCCTGATATTGATCACAGATGTGTGCCTCAYGCTTA[A/C]GAGGAAAACAGACCCGGAAGCCCTTTCCACAAGCAACGCCATACAGAGCATCTAAACCTC	A05	15975943	15976063	100		11	954869		11	954869
Bn-A05-p16224115	GAAAGCATTAATTTGGGCAATGCAAACGTGTWGTTATTTAGGATATAAGCATATATTTTT[T/G]TAAGGTGATTCCCAAGATTTAGTTCGTACTATGCAAGGATTTTCTGTCTGACTATATTTC	A05	16930812	16930932	100		12	1023999		12	1023999
Bn-A05-p17243214	TTTGGCTCAAACTGGWCATGAGATATCGCAYGAAGTTCTTCATAGTGACGGTATGTTGAT[T/C]GAAAACTGGAATCAATACTCAGTGAGTCCGTGTATATTAATTAGCTTCCTAAGGMTATTG	A05	17954811	17954931	100		13	923277		13	923277
Bn-A05-p18161591	AGTTACTGATTCTTCGGTCATGGTTAGCATCCTTGGTGCATGCTCTTTACAAGCTTCAATCGAACCGGGGAAGGAGATTCACGGTCACAGCTTGAGAACG[A/G]GGAKTTTAATKGAKAAGAAACKTGTGACTGCKTTTKTYGACATGWATTCAAAATGCGGGMACGTTGAGTATGCTGCAAAGGTCTTTGRTAGTAGCTTCGA	A05	18878248	18878048	100		14	1493587		14	1493587
Bn-A05-p19650278	AGAGTTTCTTTTTACCGTTTCAGCCACGGGAAGAGGCCTTTTAGAAATCTGATTCCTTTG[T/G]TTACTCTCAAAGCCTTCTTAAKTCGTGGGAGTCTAKTGTAACATTTTGGTCTATTCTAAC	A05	20371675	20371795	100		15	1548113		15	1548113
Bn-A05-p21193491	GAACYAGACTACCGAACCGGCATGCCTAGTAAGAAACATCTAGRATGGTTGTGATGGATT[T/G]TTAAAACTCAGAAGCCTTGTCTGAACCTCTCATCAACGATAAGAAAACAAATATATATTA	A05	21919788	21919908	100		16	1.07695e+06		16	1.07695e+06
Bn-A05-p22265537	WATAATTATTCAACTAGAGRATAGTGTTGTGGAAATAATTATTTTAAAATACATTGTACA[A/G]ATCTAACTAGATGTTGTGGATTTTTGGAATCTCAGCTTTTCTCACTTTACAAAATCACAG	A05	22996735	22996854	99.1736		17	916122		17	916122
Bn-C5-p44450488	ATATATATAAAGATACTCTTCTTAAACATGATGGAAAATGAAATCACAATCCACTAATTGCTAATTACGACTTGATGGTTTATTATATAGWATCACCGGTAGAGAAAACAAATCCAATATCTTATAGATGTTTTCACACTTTCATCGTCA[T/C]TAATATAGTTTTTTGATAGCCATCTTACATAAGATATCCTTTTAAATGGGGAAAAATATGTATACTAAATAAACCGAAAGATTTAAAGCAATTTGAAGCGACAAAATGGTTTAAGGACAAAAATGTATGTCTTTAAATAAACATCATGTT	A05	23913025	23912807	72.7575		18	1286714		18	1286714
Bn-A05-p23838032	AGCTATGTAACTCYCATKATATCAATGATACAAACAAGTCAGSGGCAGATCAAGTGTTTC[T/C]TTGAGGAGGCTTGAAGATGCTTTTGGTTAATACTTGATAGAAAGGCCAAGGAGACTTGAT	A05	25199570	25199690	100		19	-		19	-
Bn-A06-p608554	CTTGCGTGAGTGTCTTTAGTCTCACAAAACCTTCCTCTGCGTAAATAGTGATACTAACTC[T/C]GCACATGAAACAGTCRTTTGTAGATTTGCAGTTCCCAAATGGGCAACTAACGTATGTCTC	A06	613394	613514	100		1	1164600		1	1164600
Bn-A06-p1768254	TCAGTGGAAGCATCACAACTAGGGATGTTAATACAAGCTGTTCAGGCCGGCTTTGGTCAT[A/G]TTTGTTGAAGCCACTGAAMTTTAGATCCSTTTACGCATATGCCAAATAATGTCTGTTTAA	A06	1777994	1778114	100		2	1123036		2	1123036
Bn-A06-p2891290	GAGACAAGCTCAAAATGAGGTACCTGACTACATCTCTACATTCACAGTTGTTTGAATTTAACTCTCCTTCTTCCTTTAGGCTATTTTGGGTGACCAATTAGATAAAATGCGTTTGATTAAGGTTTATATTAGCCTGCTAATGGCTTTGGT[A/G]TATTTAGATAAGTTGAGACACTGGTTACAGTTTGGTTTGTTCCAACTATACTTGTGTCACTGTTGTCTGTTTGATTAATGGTTCTGTCCTTGATGGATTACAGTAAGCTTCAGAGTGAGGCCGTGAAAGAAGCCATAACTGTAATCAGAG	A06	2900940	2901240	100		3	1135540		3	1135540
Bn-A06-p4021930	TTATCTTTATTGTTGGGATTTTCTTTTCTAAAACTAGCTATTTTAGATATTGTTCTACAT[T/C]TTCATCAAACTATACAAAGAAAAGATCCGATATATATGCTGGTAAATTTCAGAATAGTGA	A06	4036570	4036690	100		4	1415595		4	1415595
Bn-A06-p5747694	ATCCAAGTCGACGTTCAGCGAGGAGCTCTAAAGTCAAGTTTTCTACAAGATCTCAAGCTTTAGTCACGTGGGACAATAAAAGAAAGATGAGTTTGTGTTG[A/G]AGTTCTTCGTATTATGTTTAGTTTCTAGTGCAGTGTAGTTAGAAGTGTCTTCAATAAAAAAAMGGGTTACAATACCCAAATATGTGTGTACATGTAAAGC	A06	5452325	5452125	100		5	1032848		5	1032848
Bn-A06-p6780542	AAAATATTAAAAAATGCTACACAAGTARCAAATTGAATGTTTAGGCAGTAGGTGAGTAGT[A/G]GGATTCCGATGTAAGGGGCGTTAAGCTTTCAATGGAGTTACATAAATACGAGTTCAAAAC	A06	6485013	6485133	100		6	894973		6	894973
Bn-A06-p7670615	AAGAGATTGCTTCTTTTGGTTCGGTCGGTAAACCAAACTTGAGGCCTCATCGATAAATCATATGTAGTCCCCATGTAGAACAGGATCTTGGATGGTTTTTAATAATTTAATCATTTAGTCACAAATTAATAATAAATGGAAACTGATTCA[T/C]TCCAAATCCTTTATTGATTCTGTAGTAAAAACTAAAAACAAGGAACAGAGCCCTGAAAACATGTTATACTAACCGACAGGGACCATAACTTCCACTGAGAAGCAAACAGAATCTTACAAAAACAAAACTCTTGAAAACACTACTAATCTT	A06	7379896	7380196	100		7	1.4103e+06		7	1.4103e+06
Bn-A06-p9076011	TTTTTTTCTTTTGCTTGTTAGGGAAAATCAACATTGACAAGTGCTTTAACAAGGACTGCTCTCTACTGCAATGAGCGGTATAATATAAATTGCTTTGAAA[A/T]TWTTTTTTNNGAAACTGAAACTTTAGCTTTTAATGTTTGGTCTGGCTTCTGCAGATTGTTTGCCACTTTAGATCCGACACTCAAGAATGCCATCCTTCCT	A06	8790249	8790440	96.5174		8	970678		8	970678
Bn-A06-p10046691	CTCACRTTAGATTCAAAGGCGTTGTGGGAACTAGYCCCAGTCAAAGAGCCGCTAAAGTCAACAACAAGTGATATGTTTCCACCAGAGACTTCAATCTTCCTCACTTTATCACCACCACCTAAGGGGAAACACTCATCATCTTCTTCCATC[A/G]ATGCCTTCATCTGCAAAGAAACAACCTTTCTGCATCAACCACACTGTATTGCTCACATTTGATCCCAAAATAGAAGAAAAAAAACGATCTATCGAGAAATCGAATGTAGGAAAAGGAAACTCTTGATTGAAATCCCAGAAAGAAAAGATC	A06	9760872	9761172	100		9	3314432		9	3314432
Bn-A06-p12404563	CTCAGTGATTTGTAGCCTTGGCATCAGATTACGGGTATCTTCAAAACCTGCGCCCTCCAA[T/C]TGGTATRTATGTTTCTCACCCTGAGAGTGAGTACCTGTGGGAAGTGCTGTTAGCTCCCTT	A06	13075514	13075394	100		10	1162234		10	1162234
Bn-A06-p19245025	ACATACCAATCTAGCAGTCGCTTGCTGCACTCTAGGCTGAACAACGTAAGATTGAATTTTGTTCAGAGGTATAATTGTAACTCTTCTCCTAAGAGCTCCATTTTGAAGGAGCTGTTTMCCAGTTTCTTCTGAGTCCACAACAACATTATA[T/C]AACTTTCCACCAGCAGTAACCTGAAAACAAGAAGCAGAGTGACTTGAGAATATTAAAATCCAACAATGCGTATTGTGTAGTGATAAGATACCCAATTTACCTCCAACGCTGTCATTGAGTTCCTGTCTTTTACTTTTATTAGTTTTGCGA	A06	14237838	14237538	100		11	1226159		11	1226159
Bn-A06-p14852091	AAAAGATTMTAGATTTATTATGTTTTACTAGTTCTTAATTTGGCTGAAAAKATCTAAATT[T/C]ACAATAAAGTATAGAACTTTTTGCAACAGAAGATAACACAGTTCAATCATACTCTAAATT	A06	15463787	15463907	100		12	1179937		12	1179937
Bn-A06-p16032028	GCTGTTGTCAAAGTGGGGGTCATTCATGGGCATCCTAGATATCTAGACTAGGAATGTCAG[A/G]TATTAGTAGATATTCCCTTTACATGTTATAATTTGACCAATTCGAATATTTTTTATCTGC	A06	16643724	16643844	100		13	617907		13	617907
Bn-A06-p16645035	TTGCAGCGWGATTTCACCATTAATGGGTATCTTGTTTRTACTTGAGTGATTTTGCAAAGT[A/C]TTCTACGTCTTACTTCCTCACGTCTCTTTGTGTGTTCAGGTTGATGTTTGATCCATATGC	A06	17261631	17261751	100		14	1414643		14	1414643
Bn-A06-p18059678	TGTTGTGAACTCTGCAGCAACCAGTATAGAACGGTGAYGGAGTCTGAAGGTCATTTGAGCTCATATGATCACAACCATAACAAGGTAAACAAATAATACATGAACCCTTGTTCTTGTTTCATAGCCTATCGATGGCCTGAAAACATCCAA[A/G]TGTGACTATGCAGCGATTCAAAGATATGAAAGAAATGCTCCGTGAAWGCAGCCGCGACGATAGGAAGAAGCGAGAGAAGCAGCGTCAAGAGAGGGAGATGACTAAAATGTGCTCAATACTATCTGTTCCTTTTACATGTTTTGATATATT	A06	18676184	18676484	100		15	1537070		15	1537070
Bn-A06-p21324859	GGGKTATTTTCGTCTATTTWATGTAYTYTAATGGGCCGAATAATTTATGTGCTTWGGCCC[A/G]TTGGTGATCCTAAGAGTCCATTAAAAACTCAAATCATATAATTATGAATGACGACAACTC	A06	20213464	20213344	100		16	1496257		16	1.53e+06
Bn-A06-p22782335	ATACAGTGTATAATCCAGTTTTTGATTGTCTCAATTGGTGAAGACCAATAATTGTTGAGA[T/C]TGGAGAGTGAAAACCCATACTTTTGTTGTCAGTTATAAACTTATAATATTAAACGGTAAT	A06	21709601	21709721	100		17	1429121		-	-
Bn-A06-p22816078	KTACAACACATGTTTCATGATGATAAATAGCATTGGCTATATAACCCAGTTTCAATGAAT[A/C]TCTTGAGAAACACATCTATAATTAGAAACAKAGAACAAATACCAAACATTAAAGAGWAAC	A06	21743345	21743464	99.1736		-	-		17	1.39538e+06
Bn-A06-p24206556	TATATCTAGCACTCTATACYCATYTATTGGTCTCYTGTTTTACCCAAACTCAAAGACATC[T/C]CGTCTTGAAATATGATGTTTTGCTTTTAACTCTCACAGCTCGCAGAAGCCGCCAAATCCC	A06	23138722	23138842	100		18	1677071		18	1677071
Bn-A06-p25878721	TTGTTTTCTGTAATTTACACNNNCGTTTTTATTTTATTTTTATTTKGGGTGGCAGGGGATGTTATTTACAATTCAGAGTATCCAGCAGCTCCTCCTGATTTCATATTTGGGCCAGATGATGAGGATTTTATGCCGTGTAGCACCACTATT[T/G]CTCCTGTTGATTCATTACTAGACAAGGCTTTGTCTGAGTGGAACAACCAGGACTCGACTCTGCTACTTGTTCTCATTCAAGGATTGAGGTTTNNNNNNNNNNNNNNNNNNNNNNNNNNNNNNNNNNNNNNNNNNNNNNNNNNNNNNNNNN	A06	24815951	24815755	65.4485		19	-		19	-
Bn-A07-p255987	ATACATGCTAGAGCGCTGCCCAATAATTTAACCCAACGCAATAACAAACATGATTCGGTT[T/C]AATATTATTCTTTTTCGTTATCAAGATCAGAGACATTGAACYCTACTGTAACCTCTTTAC	A07	255927	256047	100		1	1663550		-	-
Bn-A07-p186971	GCAGCCCAAAATAAAGGATGATTAYACACTTGACCGGCACTCTTTTTGATTAGAATCACTAACTAAGTTACTTAGTTTGGTAAAAATCTAATCAATTACCTTAGTTGAGGATCTCTTATCTTCAGTTTCCTGATTAAGTGAGAAGCTTCA[A/G]GGGATATTGCAGAAGCTGGAGGGAGAAGAGCATTATTATCAGCCATAGTATTAGGAACCACAAGAGTTTTACCAGCCAGAAGAATCTGATGAATGATCGTTTTGTGTTGTTCAATAAGATATATAGCATTAGGATTTAAATACCTATGTA	A07	187121	186821	100		-	-		1	1732566
Bn-C7-p4580384	AATATTGTATCTTATAAACGAACATACATATGAAAAGTTAACATATTCCTTAGGTAAAAGCTGATTTTGTCTGATGATTTCTCAGATAGTGAACTGCCGAGATGAGATTGCCCAATATTACCTAATGGACTGTATCATTCAAGTTTTTCC[T/C]GACGAGTATCACTTGCAAACTCTKGATGTGCTTCTTGGAGCTTGTCCACAACTTCAGGTAGTCTCAAATTCTCAATATCATAGCTGGCAATTTGGCTGTATTAGACAAGAAATCCTGCATGTTCCTTCGATATGTACTAGTATCAACTGT	A07	1919687	1919387	100		2	1413243		2	1413243
Bn-A10-p3044426	CAAAATCRTAAAATTGCGGTTCCCGCCAAAACTGCAAAACGCGTTTTCCCACCAAAATCACAAAACACGTTTTCTCGCCAAAATMTTACCATTGCTTTCATCTTCTAAATTTTAGTTTTATAAAAGTTGAGTACATGATGCTCTTACCTA[A/G]GCCTGGAAATTCGGGTACCCCTTCTGATATGGATATTCAGGTATCGGTTTTTCAGATTTTGAAAAATGGTCCCATTCAGGTATTACAAAAAACTGGGTCGGGTTTGAGTCGGATCCGGGNNNNNNNNNNNGGGTTCGGGTTTTATCCGAA	A07	3332913	3332647	88.7043		3	2086825		3	2086825
Bn-A07-p3202245	GAGAGTTCAGTTCAGTTCATTCATGGAGTTTGCTTTTTCTAAATGTTCATGACTTTGTTT[T/G]TTYGGTGAGATTAGGTTGATACAACAATCTTGGGACTTGATGACGAAAGGGCCAAAGAGA	A07	5419545	5419665	100		4	949576		4	949576
Bn-A07-p4151821	GTTATCAACTTATTATATTATATGTATATTCGAGTTCGAGTTAAACCAGGACTGGAGCTATAGGTACATTCTGATTTTTAATCAATCTATATATTGCATTGCAGTACCTGAGCTCGTCATTTAGCTACTAAGATTGTACGACATTGCCTA[T/G]ATGAACTGCTTTGTTTTATTAATCTATAACATTCATCTTTCTTGGTTAGTTTTCATCTTCCTAGGCTAATTCCGTAAAGTAAGGGTTTTGGGCGCCATTGACTATGTGATGTGCCTCAGTACATGGACCTGGATCAAGATGGCGATCTTG	A07	6369031	6369331	100		5	887810		5	887810
Bn-A07-p5039631	GCAGTATTAACGTTTTAACCACATACTTTACGGTCATATATAACTTCGATAGTGTCATTG[T/C]CTTTATTCTTAAGCTCTTAACCAAAGRTCATTACATCAGTTGATCCATCAATAGTCATAT	A07	7256931	7257051	100		6	842856		6	842856
Bn-A07-p5877587	CCATSTAAATGGCATAACTAGATGGGCAAAACAAATTAAACKCAGGACGAAAGTTCTAAC[A/C]GTAATTTATTTACCAAAGACGATTTTGGTTATCATACTGGTCTCAAAAATAAAGTTTACG	A07	8099787	8099907	100		7	1162099		7	1162099
Bn-A07-p7039686	CTGTAAAACATACACAMACTCTTTAGGGGTCACCTTCGATACAACAGATGTATGGATCTTTGACTCTTTGTCATTACATTTTTGATACGAAAGGCAACATGGAAAGCTATTTAGGGGTCACCTTCGATAGCCTCTCTTTTTTTCTTTTTT[T/G]TGAACACATCATCTTTGGATAGCCATGAATGAGAAGAAGAAGGTACAGGTCCAAAAATCTTCATTTCTTTTCACATTGAATCAAAATTTTATTCAAGTCAATGGACTTATAAAAGTTGTATTCAAGCTTATTCAATTTTTTACTCAGTCC	A07	9261796	9262096	100		8	642750		8	642750
Bn-A07-p7677536	TAGGACCTGTCAAAGTAACAGACTATGTATCAGAGCAGTTTATTGACAACCACATGTCTA[A/C]ATCCTCCTTTGCACGAACTAGAGCTGATGCAGATTCATATCTCATTTKCTCAAAGACTAG	A07	9904636	9904756	100		9	940577		9	940577
Bn-A07-p8618114	GGTTCATCTCTGCAGTTACCCTTGCTGGAAAGCCATCAAAAATGTCTGAAGGATCTCCCCCCGCACCTGAGGAGAACAGAGAGGTAAAATACTCCACCGC[A/T]ACTTGACCCATCGCCTCAGTGTTTGTGGCTTCTTGTCCTGAATCATCAATTAGTTTTGAGATTTGGTTCCTCAGTCTCGTATCTTTGACTGAAGCATGAA	A07	10845173	10845373	100		10	850269		10	850269
Bn-A07-p9468382	AATGAGGAATCATCCTTCACAAGGCTTTGGGCCACACAACAATCGTTTTCTTTTTGCAGT[T/G]AGAGTACAATCCATTGAACTAAGGCTCACACAAACTTTAACCAAACGTGAATCGAATCTT	A07	11695482	11695602	100		11	941240		11	941240
Bn-A07-p10409623	AAAMACGAAACACTTCTTGGRGAAACATAAATATAATCGGAGAACAATGTTGTCGGYAAC[A/G]AATCTGAGAACAAGACAGCGATGACTAAAAGCTCCTTACCGGAGTTGGATTGTTGGATTR	A07	12636723	12636842	99.1736		12	1133210		12	1133210
Bn-A02-p85725	ATCCCATGGATAATAGAGAATWTTTTTTYTGTGATTAGAAACGAAAAGACAGAACRTGAC[T/C]AAGGAAGGATACAGAGAGACTTAAAAGAAGCGAATTAGTTGACTATTGAAAAGACTTWWG	A07	13769934	13770051	97.5207		13	1.11237e+06		13	1.11237e+06
Bn-A07-p11603894	TTTTTAATTTCTTTTGGATTACACAAAAGYAAAAAAAAAATCGGCCGAATCAAAGTTTGAGATGGGCTTGGTCCACAGAGCTTACATCAATTTAGAATTG[T/G]ACAAAATTAAGATTAACCCCAAATGAGCTAAACTGAATTAAACGGGTTATATAAAAMCCCTAACAAACCGGTGAAACAGAAMCTTTCMCCACTAAGGAGA	A07	14882266	14882466	100		14	1001230		14	1001230
Bn-A07-p12605125	CCSCGAGTAAATTACTATTATACCCCTTGTCTAGATTACATTTAGTAAATTGCAAATTGA[A/G]CCCTTAWGTTTTTCTGTAAATCACGTTTTGAACCGTAAGKTTTATTTWAGACCCTGATWT	A07	15883537	15883655	98.3471		15	786600		15	786600
Bn-A07-p13391724	CTATGGCGTCTAATTTTATTTCTCCTGCCAAGTCCTTTTTAACAGTCAATCGATCAMAAT[A/G]TAGTATAATTTCGTTAGAATCACGTGAATGAAGGCGACGAAGGGTATAGTTTTTYTTAAA	A07	16670136	16670256	100		16	1131418		16	1131418
Bn-A07-p14523096	ATCYAGTAACAATAAGAACTGCTGCATGCACCTCAATAGAAAGGTGAGAACTGACCTCTAATGGTTGTTGATTTGAGATCCTTTTTGAAGTGATCTTCAAATGTATAGATCATGGTAGTCCTTGGTGCGATAAGTCCAATGCAGAAACAA[A/G]GAACCAGAAGCAAATAATTACTTTATGGGCCAGACAAGAACTGTCGAAGACGTTTAGCTTATGTTCATCAAACGTCAATAAGCAGTTTTGTTTTAATGCAATTTTTCCCAATCCATTTGAAGCATTTCCTCTGACTCGAACTCGGCTTTT	A07	17801510	17801718	68.7708		17	894753		17	894753
Bn-A07-p15417895	TGCTAGATTGATGGCATGGCAGTACTGGGAAGATAGGCTTATGAGAGCCAAGGCTTTAGGTCTGAATACTATACAAACGTATGTTCCTTGGAATCTGCACGAACCAAAGCCTGGGAAGTTTGTCTTTGAGGGCATTGCTGATCTTGTGTC[T/C]TTTATCAAGCTTTGTCAGAAACTAGATTTACTGGTTATGCTGCGTGCTGGACCTTATATCTGTGGAGGTATCTGTTAATTTTGCTGTTTTCTTATGACTTGCTTCAAATGTTTTTACACAAACAAATGCTGATATATGTTCCTGTTTCCA	A07	18696217	18696517	100		18	986827		18	986827
Bn-A07-p16404722	TATAACTCAGGTTGTTCGAGTTTTTTTAAGGAGTACTTCACAGAAGCAGAATGTTATAATTCAAAACAAAAAGAAGAAACATATTATTACTTTGGGAACGAATACCGTCATAGATTTTTTSTCAAAAAAAAAAGCTGAAAGTTGCACACT[T/C]TTGGTTCCAACTTCAGATGTTGACTTATGACCAGACTACCTTTTTCCCCTAAAAGATACTTCAAATTCGCATAAACATCAAGAGTTACAGCATGATAAACCAAAGCCGACGGAACAAAAAGTTCCTCGGAGTCAAAGCCCTACAAAAGGG	A07	19683044	19683344	100		19	1456023		19	1456023
Bn-A07-p17860745	GTCTTTCATTGATCCCTTTAATGTTATTCTCATCTAGGGTCTTTGTCAAAATCGTTATTATTGGATTTGCTCTTAACACTTTTGTCCTGACTCTTCTGGTCATCCCCAAGACAATATTGTCTMCAGAATCACAAAGTCTGAATCGTTTTA[A/C]GAAGTTTTGCCACTTGTGCTTAATGTTTGGCTGACTTAATTGGCTATCTCACCCTTATTGGTATAGTATCTTACTTAAGGTTCTAAACTAAAGAAAATTTATATTTTAATAGAGTTTAGTTATTGAATTAATTTGTAGTTTTTAGAAAAA	A07	21139067	21139367	100		20	1308011		20	1308011
Bn-A07-p19163856	TTTCTTTCAGGACGAYTACAGCAGTACAAACTTTGATGTGGATGGGCCTAAGGCATTTTTKGCAAATATGCCATTGTCCAAGACACTTACCATGAATCTTGACGTTCCAGAGCCATGGCTTGTCGAACCAGTAATTGCCATGTATGGTAT[T/C]TTCCCCTGAAAAATATGCTGTTCTTATTGGCTCGAAATGTTTCACTGCGTTTAAGGCATTTTTGCTTSTTTAGGTATCTTATATTTTGCTGATGCTAACTTTCTTTTCTCTCTTMTGGATTTTTCCATGTCCAGTCACGATCTGGACAAT	A07	22447078	22447378	100		21	1084798		21	1084798
Bn-A07-p20248654	TATTGATTCTTCGCAAAAACGGGTAGAGCAGCCGCTGTGGTTTTTAGTAGTATTTCTTTA[T/C]CTCYCTGTGATAGCTTACGCATGTACCAACCATCCAATCTTCCGCTGRTCCTTTYTTTGA	A07	23531966	23532086	100		22	1382389		22	1382389
Bn-A07-p21631043	CATACAGTCATACTAGTCAAAACAGAGCGAGTTATAGAGAAAAGTAGCAGTTGAAGACTC[T/C]TAWCTCCTCCACATTTTGAGAAACAGTTACTATATGSTGCTAACCTTTCTTAAACAGGTT	A07	24914355	24914475	100		23	949587		23	949587
Bn-A07-p22575730	AAACATGTCAATCTCATTCCATTATAATTGTACTCACAGTCAAAGCCCCACGTTTAACCT[T/C]WAAGTATAGCAAAATTCTCAGGGTTCGCGGACTCGTCATTTCTTGCTGACGCAAGTYGTA	A07	25863942	25864062	100		24	-		24	-
Bn-A08-p350287	AGAAGACCAACCTTTCATCATCTCCAATGGGCACCAACAATATTAACGGCCCAATAATTATAAAACAGTAAGATTCTCGTGGACTTTTTTTGTTTGTTTATATATTGATAGAGATGAACATTTTGGAATAAGTTTACAGCTGAAAAGACA[A/G]TTATCCACAAGCCCTTTCCCTTTGGAGGCAATCAATCAATAAGCAACCTCTTTATTACTTTTAAGGTTAGTCAGTCCGCTGTACAGTGAAAGTTTGGTTGGTTCTTGGTCAAACCGTAATTAACAAACTTCCCAGATAATAAAGGAAGGG	A08	350437	350137	100		1	672168		1	672168
Bn-A08-p1022454	GRAATGATWCACGGCARTATGATTAKAAAKGGTAATGAAAGACTTTGTCTGATGGAAATA[T/G]ACAACTGATTACCTTAAACTGATAATTGATGCATATGATAGTTAGGATTTTGTTGGGTGT	A08	1022396	1022514	98.3471		2	1407933		2	1407933
Bn-A08-p2425488	CCTAAACTGTWACTTTCACTTTCCAAATACTGTGGAGTGCCTTGAACGTCACGAGCAGGTCTACGTTCCTTGGGACAAAAGAATAAAAAAGGGCTAACTT[T/C]AGTWTTTGAATAAACAAATAAGACTACTGAGATTATTACTTCAGAGGAAAACGCTAACCGGAAGGCCAAGATGGTGACAGAAGCGTTGGAGACGCGGCCG	A08	2430488	2430288	100		3	859467		3	859467
Bn-A08-p3284955	TTTTGCAATTTAGTGTACCTAAAMTCTAACTCCACTGATGGAATATCCTTGAATCCACATGTTTGGTCAAAGTAATCACATCATTGACATCAAAACTTATTTTSACCAACACCTCTGMTTCCTTATTGATTGTTGGTTCAATGATRGATG[T/C]TTCATCCACTTGACCAAGCTTGGACTCTATGCTTCGAAATATGCCAAGTCTCCTACAACCATTCATAAGCTTGTAAATCCTGACTTTGAATGGTATATGTCTTAGAAAATCAGGATATCCTCTATTAGACCACCTATMTAACGCCACAAT	A08	3290005	3289705	100		4	970503		4	970503
Bn-A08-p4255458	CAAGAGCAGACCACAGTCTATTAATGGCAGTTGCGTGGACTTTYTATATATGTGGAGGAT[T/C]ACCAGTAAAGTATCCGACAATATAGTTGGTCCACAAAGATTGGGAGTGACTGAGAAATTC	A08	4260298	4260418	100		5	923960		5	923960
Bn-A08-p5174518	ATTTTGTTTGTGCATAGCATTGAGGTTTATGGAGAAAGACATAGTTGGAATCATAGGACC[A/G]CAATGTTCTGTAGTTGCTCAYATGATATCTCACATGGCGAACGAGCTACGGGTGCCTCTT	A08	5184258	5184378	100		6	2172925		6	2172925
Bn-A08-p7318043	AATTCCATCAGGGATCACTAAACACGTCGAGAACTTAGACCTCAGTTTCAACCTTGTAAACGGGTCCATTCCAGATGATCTTCTGTCGCAGCCTAAACTCGTCTCTGTGGATTTGTCATCGAATCTGTTAGTTGGATGGTTACCGCAAAG[A/C]ATTTCGCATAGCCTAGTTAGGCTGAGGCTAGGAAGCAATAAGCTRACAGGGTCAGTGTCTTCAGGTGCATTTGAATGGCTGCAGAACCTGACCTATCTGGAGATGGACAACAACGGATTAACTGGCCACATACCTCCTGCATTTGGAAAC	A08	7357393	7357093	100		7	1.56583e+06		7	1.56583e+06
Bn-A08-p8869180	TACGTTATCTTTTCAGACAAGATTTGTGTAGGGTTTTTCTGTCTTGTATAATGTTCCGGTTATTGTTCAGGCGGTGTTGAAGCATTTAGGGCATGTTAACGCGGATGCTGTGGTTGTTGATGAAGAAGAGCTTCATTGTCATCAGAAACT[T/C]CAAGAACTATACAGCTCCACCAAGGCTGCAAAGGTAAAAATGATAATCTTTAGTATTTTTCAAGGGAGATTTTTTTTTTTTTTTTCTTAAAGAAATCTAATTAGTTTGTTATGTTCACAGCGKTTGCAAAGGAACATTGTTCGTGGGCTA	A08	8922929	8923224	100		8	548916		8	548916
Bn-A08-p10270998	CCTTCAGGATTGAAGCTGAGAAGAAGCTTTTGTCAAAAGTGTGTGTGTTCATCCGAGCATATWGCGCTGTCTCGATTGCTGAGGAAGAGGGCCTTGTGATTGGTTGATTTCTCTRCAGCATCTAATCCCGATACGAAGTTTCACCCTTCC[A/G]CTTCTTGAATCTTGCCTTTGGAGCAATGCCATCGTTTAGAGCTTTGTTTGCCTTAATTTCACGTCGAAACGCAATCAGGAGGAGTCCGATCACTCGTTGCATATCGAATCAATTTCGTCGATTCGGGTCCCTTTGMGGCGTCGAGAGATG	A08	9471843	9472143	100		9	2644650		9	2.49982e+06
Bn-A08-p12905848	CTAAAGCCTCCCCATTTTTAATACATTATTTCAGTTAAATTGAGTAGTGTAAACTGAAGA[T/G]AATTATTTTGCTCAATTATTTGGTCATTGTCATAGGCATTGCCATTCGTCTTTTCAAAAT	A08	12116583	12116703	100		10	1057856		-	-
Bn-A08-p12761022	CTTTAGTTGTAACAACAAAAACATATCGATAAGATGTAGAATTGACCATGCCTAATAATATTACATTATTATTCATCAACATTGAGAACATACATCAAGAGAAACATGGTTGTGTTCAGGAATCTCTTCCTTCTTTCTAATGTTAACCTT[A/G]CCCAAAACAAGTCTCGCCCACTCACCAAAATATGTCTCATTGTATCCAATCATAGCGTTTTTATAAACCAACGACATACATCGCTTATCAGTATCAGGAAACTTACATGTTTCTCCAAAGGGGTCATGCCACGCTCCTTCATGTCTCATC	A08	11971966	11971667	100		-	-		10	1.20268e+06
Bn-A08-p13953904	CCTAATCGGGTATTAAATATATTTTATTAATGTATCAATATGACTTTAACAGTAACACTA[A/G]AGATTAAGCAGAAGGAAATATATAGGTATTTACTGGAGCTGCTACATCTACTAGTAAAAG	A08	13174439	13174559	100		11	836508		11	836508
Bn-A08-p14790412	CKTTTACTTTCTCCTGATGCACTWGACAATGTAGNNNGTTCCTTCATAGATGAGTTTCTATCCTCAGTTTTTGAGACCTCACCAGCCTTTACATCTGTATGATCAGAACCTTTAGCTAGGATGCCATCATCCTTTCTTGCATCATCATGC[T/C]GTGGTAGTGAAGACCGGTTAGAGCCGGATAAAAGCTTTTTAGTAACTTGTGGCTTCATACTTCCTTTTGGAGATTTGGATTCAGAACTTAAATTATCATTTATCTACAATATGAACAACACAATGCCCAAGTAAGGTGGAGTGAAGAGYA	A08	14011155	14010859	98.6711		12	1013889		12	1013889
Bn-A08-p15804301	CTGCCTATTTTGGTCTTGGAGTGCAAAAACACAGGTACAWARATAATATTTGTGTGTATT[A/G]ATGTTATGTTTTTCGTAAGATAATGTTACACACATATATACGTTGATAATTGCAGGAGTC	A08	15024836	15024956	100		13	840218		13	840218
Bn-A08-p16644519	TTCATTCAAATTAAATCTCTAATGTCTGGACAAAAATTACAATGGATCCAGCCAATAGGG[T/C]TTGCTTATGAATTCAGAAGAARAAAAAACAAGGCTTGCTTAGCGAGAGTGTTGGCCTCCC	A08	15865054	15865174	100		14	1071248		14	1071248
Bn-A08-p17710867	TGAGGAGCGTCCCGGTCGGTTCAGGCCGCCGCAAGAACAAAGGATGGGTTTCCACAGACAATTACAAGCACATCAGYTCCGAGAATAACGATTATAATAGCTCCTCGACTAAGATTCTCAGCTTTGAATCTTCGGACTCTTGTATTAGTG[A/C]GAAAGGTAAGCATCAACCAAGCGATTCAAACATAACCAAATATTCTGTTTCTCAAGATTTCAAGAAGTTCCACGGGTTTCTTCCTGTGCAAGTAACATCCTCTGTTTCGCCTCCTTGGCCTTATCATCAGTACCCTCTAAACCCTAGTTT	A08	16936512	16936212	100		15	1073725		15	1073725
Bn-A08-p18784592	CTAAGGAGATTTAACACAAGTATACTACATATTCTCTTGATGAATATCCCCTTTTATCTAATTTGAGCTTGATCCCGCCTAGGCTAGTTTAGATTGTTTTTTATTTGTGGTATCTTTATTTAGGTTAAATGGTAATGGAATTAGGTTTGT[T/C]CTTTCGTTCAGAATGATGTTATGTCACTCAGGATTGGTACTGTGTGGTTAGGTTAGGKTAAGCCTTTTCTTTATTACCASGAAACAGTGGAATAACATACAGTCTATGACTTGCTCTTGTGTTCKTTGCAGGGGATGTGAACACTGTTAG	A08	18010237	18009937	100		16	1229616		16	1229616
Bn-A08-p20014208	TGTATTTAATTGATTGTTTTTTGAGTTGACTCATGTATCTTTAGGYATGTTATCTCGATGATGTAGCGTGACTGTTTTTCTTATTCTGAAAGATCCATGCASTAAGAATAACCAAACCTTATTTTATTGAGGCTTATATCAAATTAGGAT[A/C]CGACAAGATATATCCGGCAACTGACTATGTATGTGCATAGGTGTTTATCGTCTTTAATGTGTATTTTTCATTGTCTAGATTTCAAAATTAAGATTTTCGTGATGTACAATTTCTTGCAGTAAGTAAGTAAGTAACCACCCATAACTTGTT	A08	19239853	19239553	100		17	1374381		17	1374381
Bn-A08-p21383689	GGCAAATCATTGTATGGCATATCATCTCTATTACGTCATGAGGATSACATGTTTTCTCTAATATTAATTAAAAGGAAAGCTCAACAACTAAACTTCATTTTGAATCCTTTGTTYAGTATAAGTTAGCTTTGCATACAATCTGATCGAAAA[T/C]ACATTGCACGAACGTCAGAAATGCCAAGTTTGTGACGTGATAATTTGTGGAAACAATCTAACAACCCCCTCGTCAAAGGAAACAGCTGAAGAACGAGAAAAAAATGACAGAACATGGACCCTCACCGTGATAAAACCACATGACGTTTCG	A08	20614234	20613934	100		18	-		18	-
Bn-A09-p757653	AGGACTGCCCACTTGTCTGGAATCAGCAGCGGCTCTTATGTCAAGCAGCTGAGCAGTTTCATCAGTGCCCAGCTTGGTGTAAGCATTCTTAGCAGACTCAACTCCAAAGGATTTAGGCTTCTTGTTCAGAACCTGAGAGAGAACAAAGGG[T/G]ACRGCAAATGCAGCAACTCCACCGGCGATCACCAGAGGGTTGTCMGTGACGAAASTTGATATACCATCGATAAAGCCGTCTGAGTCAAACGATGAAGGAGAGGTCACWGATTGYTGCAGAGCTTCCTCGTAGGTCAGAGACTTCGCAGGA	A09	389074	389374	100		1	909264		1	909264
Bn-A01-p26921219	AGGAGAAGGAGCTTGTSATGGCKTTGGATCCGAAGAGCAGAGCSGCTGGKGGTTCGGAGACGCCGTGGGGGCAGACTCCKGTGACGGAYTTGACTGCTGT[T/G]GGTGAGGGGAGAGGTACTGTGTTGTCATTGAAGCTTGATAGGTTGTCGGATTCTGTCTCGGGGCAGACTGTTGTKGATCCTAAAGGCTACTTGACTGATT	A09	1298588	1298388	100		2	1824389		2	1824389
Bn-A01-p9129693	AACTCAGCCGAAGATGTCAACAAGTCTTCCAAATTAAAAGCAAGATTGTTTCCTTCAAAGAAWACTATTYTGTTAAATTCACTCTTCTCCTCCATATCTTCTATGTTCATCTCTTTTCTTGATTTAGAAACTTCTTTTTCACTTGGTAGG[T/G]TTTTTGGATTTGCCTTAGCCGGTGTAAGCGTCTCTGGTTTGGTTTCTTGTCTCTTCTTTCTCTTCACGTAGCAAATGATKATCAAAACCGCAATTACAAAGAATATCAAGAAGCAACCGGTTATTRCTATCCCTAGTATAGCTGGCTCWG	A09	3122728	3123026	99.3355		3	1415129		3	1415129
Bn-A09-p4384911	GTCTTWGGRTTTCACGAATTGTGCGAAAAGTTGTTGKTKGTTCATGATAMYTTTAGATCT[T/G]ATTGTTACTCGCGAGCTTGAGTAGATTGATAGTTGTTTTAAAGATGGTTCTTTATGATGT	A09	4538066	4537946	100		4	1.11808e+06		4	1.11808e+06
Bn-A09-p5246229	ACMAATCGTTTGGAGATACTGGTGTCATTGGTGCGGCATCTATTGAAGTTTTCAGAGCAT[T/C]CTTTATGTGACATTGAAGAGCTCTTRTAATAMAGAAATGGTAATTACCACCTACAAATGY	A09	5656028	5656147	99.1736		5	1726359		5	1726359
Bn-C9-p10592230	AAGAAGGTGTTGATTGATATACTAGCAAGTGTGATGGGTTTATATACAACTTCKAGCTTYCTAGCCTGCRTTAATATAATGTAGAAGTGGACTAGCTTAA[A/G]TATATTTATTTTATTAGGTTGGTGAAAAGCTTTGTTTATGCATATAAACTATAAAGTGAAATCCTTTACGATGATATATCTGAAACTTTTCAAATTAGGC	A09	7382347	7382546	100		6	1.28642e+06		6	1.28642e+06
Bn-A09-p8239411	GACACCTTAYGGTACTGCTACCACSAAGTGCACGATCTGCAAGCAGCAAGTGCATCAAGATGGTAAATATTGTCACACATGTGCCTATAGCAAAGGTAAA[A/C]TTAGTACATAGCCTCTACCTATCTGTTAGATAGTCATGTAAGGGTGTAACTCAATRAACTGATGGATTTGGYTCTTCATTCATGGTTGTGCRGGAGTGTG	A09	8668770	8668970	100		7	1785316		7	1785316
Bn-A09-p10019827	TACCTTGTTTGGTTTACTGCCTTTCATATAATTGGGTTTCCATTCACAGTCAAGACCCAC[A/G]ACTTTACATCCTTCAAGAAAAGAAGTWGCTTCTCTTAACCCATTCACATCATCAACCCAT	A09	10454126	10454246	100		8	834248		8	834248
Bn-A09-p13827633	CCTCTTTGGAGGCTCCCCTAACCGGAGTTCTGTTTCTTCAGATTCCTTTTGGAGGGTGTC[A/G]AGTTATTCATTCAAATAATAAATATACATTGCTCCAAAACTTGCGACGTTCTGCAATAMA	A09	11288493	11288375	98.3471		9	1028341		9	1028341
Bn-A09-p16818644	TCCATGTTTTATTGTTTTCTAGATCCGCTCCTGTTTGTCAACATCCCCACAATTGTGCGG[A/G]GCCACACCCCTAGTAATGTTAAAGAAGAATCTAATTTTTTTTTTAAATAATTAGTGATAA	A09	12316822	12316728	78.5124		10	1.16969e+06		10	1.16969e+06
Bn-A09-p15648941	CAGAAAAGCCAGTCCATGAGNNNTTGGAMGATGATGAACCCTGAATGCTTCTGAGGGATGGCTTTACAATTAAGATGCATTTTACAGTTGAGCTAGCMAT[T/G]CAAATGAGCAAGTACTGAGCACTGAGCTCTGTCATCTCCATAGCCATGCAAATTTAAAGTGAAGAAAWGAGAATAAAATCTTGTACTGAATGAACTCCTG	A09	13486562	13486365	100		11	4.33887e+06		11	4.33887e+06
Bn-A09-p17511656	GCTGAAACGAAGGTGTGAGACGATGCTTGGATCCTGAAGAGGTAGCAAGASCARCAATTC[T/C]GCGGAGAGAAATTAATGACCGAGACCTTCATGTACATCACCTAATTAATTTTGACACCAA	A09	17825393	17825273	100		12	1416643		12	1416643
Bn-A09-p19188090	TTTGCTTCTAAGAAAATCTAAAAAWTTGGTKAGAGTTTATAAGAAAAATAAACAYATAAAATCTATTTCCAAACTTGCGCACTATCAGTTCWGCATAGGT[A/G]CGCGTACAGATTGTATTATTGACGCATCGATCGTGTTCCCTAGCAAGTTACAGCATGTACCTATTTTTATAGAGCTGTAATTACCTGGTAGCTCGGTAAA	A09	19241876	19242076	100		13	1383424		13	1466555
Bn-A09-p20566614	GCTCACACTCGCATTTTCATCTTGTACACTCTTGGTCAAAGCGGCTGGCGAGTAYTCGAC[T/C]CAAAGGAAATTATTTGTTTGTTTCCAGAAACATCATTTACTTTTGCCTCAAACAGTCCTT	A09	20625340	20625460	100		14	3927931		-	-
Bn-A09-p20649745	TTTGATATGAGATTTAGATTTAGAAMAAATGGGATTGGTGAGATCTGAAATAGACACTTT[A/C]CAACACAGTGAAACTCCTGTCGCATTTTTAACATATTTTTTCTTTTCTTAAAGACATGAT	A09	20708471	20708591	100		-	-		14	3844800
Bn-A09-p23331135	AGCTAAAACATTTCTATCACAAATAACAACTGAAAATCATATAAACTAGATTTTGATCTG[A/C]GTTTTGAAAACACATAAYTATTTTTTGTTTGACGAAATTTTTGAATGAAAATTATAATTT	A09	24553271	24553391	100		15	663683		15	663683
Bn-A09-p23994818	TTTGCCTCGAATATATCCCCCCTCCCTTCTACTTTTGGCTTTATGTCTGTTTTTGTTTTT[T/C]CGTTCGAATCTAATTCTYACTCGTATTTGACATACGTTCATACCACGCGCAACCTCACGT	A09	25216954	25217074	100		16	1221547		16	1221547
Bn-A09-p24938986	TAATGGCCATGTAAATCAGGAAACGACGTAGTTTTGTGTTCATAAGTTTAGCAGCCATTA[A/G]TTATTTTTGTGTAAAGAGTWAAAAGACAGACGAATGTGCAAGCATAAGACTATACAGAGA	A09	26438501	26438621	100		17	1055744		17	1055744
Bn-A09-p25980030	GGGTTTATGTGGGTTCATAGGAGAGAAATTTACCATCTAAGCTACTGATATCATATTCTTCATATGCTAAAATAATTTTTATAAYATTTCTGTGATGTCAGATGACACCACTTCTTTCTTAATGTGTCCGCCTCTGTGTATAATGATGTG[A/C]TGTGGACGGAATTCAAACTAAAAAGTGTTATCATATGTTCCGAGAACAAACAAAACTAACAAAAAAAAATACACGAGTGTTGTGTAATGATTTGTTGTTGGACCTACAAACGCATTGAATATGAACATATTAATATAATTTACTATTAAC	A09	27494455	27494155	100		18	1371040		18	1371040
Bn-A09-p27351047	CGAGGACAAATGCTCGGTCACAATCTGAAGAGCTGCTTCCTCCTCCTGGTCTTGTGGTTCTGTAGCTGCTCCCTTGGTTTTGTGGAAGCTCGATACCGTTGCTCTCACACCACAGAGCAATGAGACTTTTTAGCACGTAGTTAGGTGTTA[A/G]TCCGGAATGCAAGAGTGTYTCCTGAGATTTCGGACAGGTTTTATGACCAGCATCTAGCCACTTCTGTATGGATGATCTTTCATATGTCTGCAAGGTCGAGAAAANNNNNNNNNNNNNNNNNNNNNNNNNNNNNNNNNNNNNNNNNNNNNN	A09	28865472	28865218	84.7176		19	1251065		19	1251065
Bn-A09-p28602135	CAAAAGTTCCWTTGTACAAAATCACTGAGGGGAATGAACCGTGCTTCTTCACCACTTATTTTKCGTGGGATGCTACTAAAGCGACTGTAAGKCTTTCTGTCCTCGAAGATATGTTGTGGGTATTTAGAATGAGAATGCGTCTGTTTTCAG[T/G]AAGGTGCTAGTTAATGTGATAGGGTTAGAGATGGTTTGGGAGCATACTCATTTAGAAGCAATAAGTTTGTTACACTGTATGCAAATGACAGTTCTGTTTTCACCAACCTCATACAAATCTAAATAAGTCAGATGACATCTCATTTGTTAA	A09	30116560	30116260	100		20	1676482		20	1676482
Bn-A09-p30278622	TTTCCTCTATAATTCTTCTTAATCGGAGGCTGCTTTATGCCTTTTAAAAAGTTACTTTAW[T/C]ACCAACACAAATAACTAAGCATGTTAAGTATTAATTATCTCAATTCTTTTWAAAAAAAAT	A09	31792837	31792947	91.7355		21	771931		21	771931
Bn-A09-p31050548	AAGACTTCTTCCCTTTTAATAGTATTGATAWTAAAAATCATGGAAGTTAACTGACCCCCT[T/C]CCCCTCAAGTAGTTCCGCCACTGGTGATACGGCAGGATTGAAAAAATAATAAGCACTTTA	A09	32564763	32564883	100		22	1.45061e+06		22	1.45061e+06
Bn-A09-p32269283	TAAGTTTACAGCTAAAAAATTCACAACTTAATTTCTAAAGCAAAAAATAAAGTTACAAATCAGGCCTTAATTAGTTTTTGGTTTTAGATTTTAAATTTTGGCCTTGGATAGCATTAACATACTCGGCTTTGAGCTCACTTGTAGATGTAG[T/C]AAACTTGTCTGGCGCATTCTGTGYAAGAAATGTGATGATGCTATTATACTAAATTGCGGTTCTTGCGAACTGAACAATTAAAAAGACTAAAAACAGTTATTGCGCTTTTCAGTCTCATTCTTCTTCTTGTAACAGAAGTGTTGTCTTGGT	A09	34015559	34015312	80.0664		23	593588		23	593588
Bn-A09-p32862905	TCTCTACCCCTCTCTGTCTCTCTAATCTTCTTATCCAACACGCTCTCGAATCTCTAAATT[T/G]TCTGAAATTTGGTGCATGAATCAATTTAAACATSTSTTCGATTTCGATTTTCATTTTGGA	A09	34608964	34609084	100		24	995599		24	995599
Bn-A09-p33853604	AAGGAAAKAAAAATCAYGGATTGTTTGTTTAACTGGTCCTTATCYCCTACTAAGCTTGTT[A/G]TATACATCCACTACCATAAATTTTATTCACATTGCCACATCTATACTATTGTATATTTCA	A09	35604563	35604683	100		25	1711267		25	1711267
Bn-A09-p35559972	ATAGCTCCTTCCCATCTAAAACTGATGTTCGGTTCTAGCCAGCCGACGTCACGATCCTAT[T/C]CATGTGTACAAAATGCTCAGAGATCTGACTCSTGCGGAACTAGTCGCTCWGAATGGCGRA	A09	37315831	37315949	98.3471		26	-		26	-
Bn-A01-p18870174	TATTTGAGGTATTTTTTTCAGAATATTTTTGCCATTGATTTCGTCGTGACCAATGTTGAC[T/C]TTGATCATAACTTTTATTAGTTMTGACTTTTATGATTTATATTATTAGATTTAGAATATT	A10	4722705	4722603	85.124		1	1.50505e+06		1	1.50505e+06
Bn-A10-p6162838	RCTGCAAATAATTCTTTTACTCTTTTGATTTCTTGTGAKTTTTCATAGCTAACTTGGCGTTTTTTTTCCTTTCCCGTAGAGCAAAGCAGGACCRGTGTTGATTGCGGTCAATCCGTTCAAGAACGTTGACATATACGGAGATGATTTCAT[T/C]TCAGCTTATCAGAAGAAGGATGTGGATGCTCCTCATGTATATGCTGTGGCAGGTGCAGCTTATGATGAGATGATGAGAGGTGAGGGGACACATTTATAATCACGCTTTTTTTTTGTATTTACATGACTTCAGTAATCCTAATCGGTCTTC	A10	6227850	6227549	99.6678		2	598492		2	598492
Bn-A10-p6761330	ATTGAATCTCAGGACACTCCTCACGGATTTCTTACCTGCCTTGATGATGTTCTGTCCCTTTTGTATTGYAGAGGCTAAGTTATMGAAACACTCCGTATGG[T/C]TCAGCGAGTCTTGATGCGACGCCGTATTGAGGGAGTGGAGATTACTTTCCTCGCTACCTTWACTTGGGTTATGTAAATAAAGGCCCATTTTGGGAAGAAA	A10	6826092	6826292	100		3	1275328		3	1275328
Bn-A10-p8036658	GTGGAATAAATGGCTCCCTAATCCGACCACAAGACATTGAAAAGGTCTCAATAGGTACAA[T/C]GAATTCGTCAACATAGAGCTTTCATTTGGAATAGGAAGAGCATGAGAAGTCCTGAGACTC	A10	8101460	8101580	100		4	1092002		4	1092002
Bn-A10-p9128660	GTATTGAATCTTCCTTCTTTATCAGCACTCATGTTGTTGCTTTTGACCAAAATTTGGAAACTTTTGTGTCAGTTACTGCTGTTCCGGATGTTCTCGAAGC[A/G]TGGARAGTCCTAGAAGACGAGAACAGTTGCATTGATCTTGTCTTAACGGAGGTTGTTATGCCTGTGAMCTCTGGAACMGGTMTGTTGTCCAMGATWATGA	A10	9193622	9193422	100		5	749100		5	749100
Bn-A10-p9877760	GCAAGATTGGTCGCATGCACTTTATAATACACAAATGTGTATATATTTATAAACATACTACAATGATGTAATATCGTTATTTCATACAATAACTTCTAACTTCGTTCATGATAAAAGTGGAGTGGATGCTATATCCGGTGGCAGAGAAAC[A/G]AAGAGATGGATGAAGCAAAAATTAACATTTAAGAACACATTTTTTCCTTATCTTACCTATTCTTTATTTGTAGTAGAATAGAAAAACAAAATACAATGGTGGAAATCAAAAAGCAAATAAGATTGGGAAGAATTKTTCTTYTTTTGGATG	A10	9942772	9942472	100		6	1261114		6	1261114
Bn-A10-p11138874	AGTTCATTAGATTGCATCGAGATGCTCTGGAAAGCCCCCATGTTTCATCTCGATTACATCATTGGATTGATATTACTTTTGGTTACAAAATGTCGGGCCAGGCTGCTATTACTGCAAAGAATGTTATGCTGTCTTCATCTGAGCCAGCTG[T/C]ACCAAGGTCGGTTGGACGCCGTCAGCTTTTTTTYCGGCCTCACCCGGTGCGCCTGCGTTTTTCYCGCGAGAAGGAACAAAGTCGAAATGAACAAGAAATGCATACGTTTCATGGCTTTGGGGTGGACAACAAKAGATCCGTCATCCTCGA	A10	11203586	11203886	100		7	1055908		7	1055908
Bn-A10-p13455391	AAACATCTTTCTCAGGTAACCATCATTTTTTTCCCGAACTTTAAATATCATGGAGAGACA[A/G]TTATGWTAAACTATSTTGTARATACCTCTTATTTAAACTTGGTTGCTGACATATATTCTG	A10	12259584	12259704	100		8	743074		8	743074
Bn-A10-p14198466	GGTAGTACCAACAGAGTGCCACAACAGCGGAGCCAACTCATCAAAGATCTCTCTTTTCTGAAAAAAAAAAAAATGAAAGACAAAGCAAAAACACAGGACACATATGTTATCTTATTACATAAGTAATCAGTTCATCAAACATCAAAAACG[T/C]GCAAAAACACAGGACACATATGTTTTCTTATTACAAAAGTAATCGGTTCATCAAAACATCAAAAACATGCAGCTTTGTTTAATTGCAATAAGAGTATTCGACGATCTATCCGACAAAAATCTGAAAGCATGTCCTAGATTCAACGACCAA	A10	13002867	13002569	100		9	1376313		9	1376313
Bn-A10-p16102918	TCGTAACCGGGATTAAACACATTTTTCGTAATCAAATGATTAAGCCATCTCAGCCGTATC[T/G]ATTACAGTCTTTCACGGTTTCACCATCAACAACAATCATAGATCAAAAATAGGCTTTCTA	A10	14379091	14378971	100		10	1704488		10	1704488
Bn-A10-p17273374	ACAGTTTTACCAAACATCTGATATATAAGTCAAAAGCTTATCTAATCTATGATGCATAAA[A/G]TGAGGAGTACCCTTTTTCAGATATTGGTTGKCAATCAGAKAAYTAGAGAAAAGTRTTATC	A10	16083459	16083579	100		11	121777		11	121777
