# Supplementary material for: Amplifying recombination genome-wide and reshaping crossover landscapes in Brassicas
Source: PLoS Genet. 2017 May 11;13(5):e1006794. doi: 10.1371/journal.pgen.1006794 (PMC5444851; doi:10.1371/journal.pgen.1006794)
Supplement: S3 Table — The line "ALL" in the column "Chromosomes" correspond to the pooled analysis of the 10 chromosomes together. The "pvalue" column is the p-value for the H0 hypothesis that the shapes of the recombination landscapes along the chromosome are identical in both maps (recombination landscapes are normalized, so only differences in the shapes of the landscapes and not in the chromosome-wide values of recombination rates are examined). (XLSX) [file pgen.1006794.s016.xlsx]

## Sheet: S3 Table
S3 Table. Statistical comparisons of the shapes of recombination landscapes along the homologous A chromosomes in AA and AAC F1 hybrids. The line "ALL" in the column "Chromosomes" correspond to the pooled analysis of the 10 chromosomes together. The "pvalue" column is the p-value for the H0 hypothesis that the shapes of the recombination landscapes along the chromosome are identical in both maps …
Map1	Map2	Chromosome	nb	chi2perDf	df	pvalue
ArAr' (♀)	ArAr'Co (♀)	A01	10	11.967	10	0
ArAr' (♀)	ArAr'Co (♀)	A02	10	6.309	10	0.0000000009
ArAr' (♀)	ArAr'Co (♀)	A03	10	4.211	10	0.000007178
ArAr' (♀)	ArAr'Co (♀)	A04	10	7.627	10	0
ArAr' (♀)	ArAr'Co (♀)	A05	10	7.962	10	0
ArAr' (♀)	ArAr'Co (♀)	A06	10	6.821	10	0.0000000001
ArAr' (♀)	ArAr'Co (♀)	A07	10	7.301	10	0
ArAr' (♀)	ArAr'Co (♀)	A08	10	8.415	10	0
ArAr' (♀)	ArAr'Co (♀)	A09	10	11.874	10	0
ArAr' (♀)	ArAr'Co (♀)	A10	10	2.117	10	0.0199255043
ArAr' (♀)	ArAr'Co (♀)	ALL	10	7.46	100	0
AnAr' (♀)	AnAr'Cn (♀)	A01	10	7.971	10	0
AnAr' (♀)	AnAr'Cn (♀)	A02	10	3.283	10	0.0002908976
AnAr' (♀)	AnAr'Cn (♀)	A03	10	2.343	10	0.0092634838
AnAr' (♀)	AnAr'Cn (♀)	A04	10	4.119	10	0.00001044
AnAr' (♀)	AnAr'Cn (♀)	A05	10	6.691	10	0.0000000002
AnAr' (♀)	AnAr'Cn (♀)	A06	10	8.3	10	0
AnAr' (♀)	AnAr'Cn (♀)	A07	10	2.928	10	0.0011223947
AnAr' (♀)	AnAr'Cn (♀)	A08	10	5.077	10	0.000000193
AnAr' (♀)	AnAr'Cn (♀)	A09	10	7.504	10	0
AnAr' (♀)	AnAr'Cn (♀)	A10	10	1.902	10	0.039985756
AnAr' (♀)	AnAr'Cn (♀)	ALL	10	5.012	100	0
AnAr' (♂)	AnAr'Cn (♂)	A01	10	4.408	10	0.0000031889
AnAr' (♂)	AnAr'Cn (♂)	A02	10	2.217	10	0.0142472966
AnAr' (♂)	AnAr'Cn (♂)	A03	10	4.545	10	0.0000018008
AnAr' (♂)	AnAr'Cn (♂)	A04	10	3.907	10	0.0000246517
AnAr' (♂)	AnAr'Cn (♂)	A05	10	8.998	10	0
AnAr' (♂)	AnAr'Cn (♂)	A06	10	4.885	10	0.0000004338
AnAr' (♂)	AnAr'Cn (♂)	A07	10	1.661	10	0.0835217309
AnAr' (♂)	AnAr'Cn (♂)	A08	10	3.045	10	0.000723069
AnAr' (♂)	AnAr'Cn (♂)	A09	10	9.275	10	0
AnAr' (♂)	AnAr'Cn (♂)	A10	10	3.109	10	0.0005671008
AnAr' (♂)	AnAr'Cn (♂)	ALL	10	4.605	100	0
