# Supplementary material for: Amplifying recombination genome-wide and reshaping crossover landscapes in Brassicas
Source: PLoS Genet. 2017 May 11;13(5):e1006794. doi: 10.1371/journal.pgen.1006794 (PMC5444851; doi:10.1371/journal.pgen.1006794)
Supplement: S4 Table — The line "ALL" in the column "Chromosomes" correspond to the pooled analysis of the 10 chromosomes together. The "pvalue" column is the p-value for the H0 hypothesis that the shapes of the recombination landscapes along the chromosome are identical in both maps (recombination landscapes are normalized, so only differences in the shapes of the landscapes and not in the chromosome-wide values of recombination rates are examined). (XLSX) [file pgen.1006794.s017.xlsx]

## Sheet: S4 Table
S4 Table. Statistical comparisons of the shapes of recombination landscapes along the homologous A chromosomes in male and female meiosis. The line "ALL" in the column "Chromosomes" correspond to the pooled analysis of the 10 chromosomes together. The "pvalue" column is the p-value for the H0 hypothesis that the shapes of the recombination landscapes along the chromosome are identical in both map…
Map1	Map2	Chromosome	nb	chi2perDf	df	pvalue
AnAr' (♀)	AnAr' (♂)	A01	10	0.447	10	0.9237227661
AnAr' (♀)	AnAr' (♂)	A02	10	0.932	10	0.5022644579
AnAr' (♀)	AnAr' (♂)	A03	10	0.22	10	0.994519613
AnAr' (♀)	AnAr' (♂)	A04	10	3.306	10	0.0002662734
AnAr' (♀)	AnAr' (♂)	A05	10	0.166	10	0.9983386523
AnAr' (♀)	AnAr' (♂)	A06	10	1.465	10	0.1451641132
AnAr' (♀)	AnAr' (♂)	A07	10	0.67	10	0.7537166247
AnAr' (♀)	AnAr' (♂)	A08	10	1.193	10	0.2899115436
AnAr' (♀)	AnAr' (♂)	A09	10	0.493	10	0.8958608738
AnAr' (♀)	AnAr' (♂)	A10	10	0.877	10	0.5539805142
AnAr' (♀)	AnAr' (♂)	ALL	10	0.977	100	0.5467030592
AnAr'Cn (♀)	AnAr'Cn (♂)	A01	10	0.551	10	0.8543720082
AnAr'Cn (♀)	AnAr'Cn (♂)	A02	10	1.062	10	0.3877661316
AnAr'Cn (♀)	AnAr'Cn (♂)	A03	10	0.628	10	0.7914070262
AnAr'Cn (♀)	AnAr'Cn (♂)	A04	10	0.994	10	0.445595994
AnAr'Cn (♀)	AnAr'Cn (♂)	A05	10	0.423	10	0.93655644
AnAr'Cn (♀)	AnAr'Cn (♂)	A06	10	1.096	10	0.3603009534
AnAr'Cn (♀)	AnAr'Cn (♂)	A07	10	0.406	10	0.9447197267
AnAr'Cn (♀)	AnAr'Cn (♂)	A08	10	1.383	10	0.1807368895
AnAr'Cn (♀)	AnAr'Cn (♂)	A09	10	1.109	10	0.3508992969
AnAr'Cn (♀)	AnAr'Cn (♂)	A10	10	0.452	10	0.9207708039
AnAr'Cn (♀)	AnAr'Cn (♂)	ALL	10	0.81	100	0.9174384326
