# Supplementary material for: Amplifying recombination genome-wide and reshaping crossover landscapes in Brassicas
Source: PLoS Genet. 2017 May 11;13(5):e1006794. doi: 10.1371/journal.pgen.1006794 (PMC5444851; doi:10.1371/journal.pgen.1006794)
Supplement: S5 Table — The line "ALL" in the column "Chromosomes" correspond to the pooled analysis of the 10 chromosomes together. The "pvalue" column is the p-value for the H0 hypothesis that the shapes of the recombination landscapes along the chromosome are identical in both maps (recombination landscapes are normalized, so only differences in the shapes of the landscapes and not in the chromosome-wide values of recombination rates are examined). (XLSX) [file pgen.1006794.s018.xlsx]

## Sheet: S5 Table
S5 Table. Statistical comparisons of the shapes of recombination landscapes along the homologous A chromosomes in the two genetic backgrounds. The line "ALL" in the column "Chromosomes" correspond to the pooled analysis of the 10 chromosomes together. The "pvalue" column is the p-value for the H0 hypothesis that the shapes of the recombination landscapes along the chromosome are identical in both…
Map1	Map2	Chromosome	nb	chi2perDf	df	pvalue
ArAr' (♀)	AnAr' (♀)	A01	10	0.617	10	0.8010016553
ArAr' (♀)	AnAr' (♀)	A02	10	5.578	10	0.0000000226
ArAr' (♀)	AnAr' (♀)	A03	10	0.233	10	0.9930985341
ArAr' (♀)	AnAr' (♀)	A04	10	1.231	10	0.264878275
ArAr' (♀)	AnAr' (♀)	A05	10	0.144	10	0.999110485
ArAr' (♀)	AnAr' (♀)	A06	10	0.674	10	0.7500566219
ArAr' (♀)	AnAr' (♀)	A07	10	0.865	10	0.5653817309
ArAr' (♀)	AnAr' (♀)	A08	10	0.721	10	0.7057613714
ArAr' (♀)	AnAr' (♀)	A09	10	1.052	10	0.3958498371
ArAr' (♀)	AnAr' (♀)	A10	10	0.164	10	0.9984494653
ArAr' (♀)	AnAr' (♀)	ALL	10	1.128	100	0.1801922175
ArAr'Co (♀)	AnAr'Cn (♀)	A01	10	1.592	10	0.1019349518
ArAr'Co (♀)	AnAr'Cn (♀)	A02	10	1.221	10	0.2710885593
ArAr'Co (♀)	AnAr'Cn (♀)	A03	10	0.998	10	0.442083169
ArAr'Co (♀)	AnAr'Cn (♀)	A04	10	0.912	10	0.5208625926
ArAr'Co (♀)	AnAr'Cn (♀)	A05	10	0.559	10	0.8486569843
ArAr'Co (♀)	AnAr'Cn (♀)	A06	10	0.8	10	0.6288208807
ArAr'Co (♀)	AnAr'Cn (♀)	A07	10	0.574	10	0.8364816828
ArAr'Co (♀)	AnAr'Cn (♀)	A08	10	0.706	10	0.7202033835
ArAr'Co (♀)	AnAr'Cn (♀)	A09	10	1.15	10	0.3200128722
ArAr'Co (♀)	AnAr'Cn (♀)	A10	10	0.224	10	0.9941407018
ArAr'Co (♀)	AnAr'Cn (♀)	ALL	10	0.874	100	0.8124622425
