# Supplementary material for: Amplifying recombination genome-wide and reshaping crossover landscapes in Brassicas
Source: PLoS Genet. 2017 May 11;13(5):e1006794. doi: 10.1371/journal.pgen.1006794 (PMC5444851; doi:10.1371/journal.pgen.1006794)
Supplement: S6 Table — (XLSX) [file pgen.1006794.s019.xlsx]

## Sheet: S6 Table
S6 Table. Chi-squared comparisons in the crossover rate heterogeneity per interval between adjacent linked SNP markers.
			p-value
			Map1	ArAr' (♀)	AnAr' (♀)	AnAr' (♂)	AnAr' (♀)	AnAr'Cn (♀)	ArAr' (♀)	ArAr'Co (♀)
Chromosome	SNP #1	SNP #2	Map2	ArAr'Co (♀)	AnAr'Cn (♀)	AnAr'Cn (♂)	AnAr' (♂)	AnAr'Cn (♂)	AnAr' (♀)	AnAr'Cn (♀)
A01	1	2		0.779	0.088	0.723	0.555	0.229	0.052	0.692
A01	2	3		0.185	0.541	0.391	0.484	0.659	0.282	0.004
A01	3	4		0.309	0.018	0.385	0.808	0.149	0.561	0.001
A01	4	5		0.277	0	0.081	0.929	0.055	0.842	0.007
A01	5	6		0.992	0.332	0.209	0.149	0.22	0.38	0.089
A01	6	7		0.414	0.013	0.711	0.619	0.023	0.214	0.01
A01	7	8		0.556	0.01	0.547	0.417	0.528	0.226	0.853
A01	8	9		0	0	0.009	0.773	0.204	0.581	0.663
A01	9	10		0.004	0	0.173	0.798	0.088	0.302	0.045
A01	10	11		0	0	0	0.59	0.563	0.854	0.918
A01	11	12		0	0	0.074	0.968	0.002	0.55	0.789
A01	12	13		0	0	0.05	1	0.246
A01	13	14		0	0	0.004	0.955	0.005	0.889	0.168
A01	14	15		0.011	0	0.022	0.751	0.736	0.889	0.333
A01	15	16		0	0.001	0.096	0.783	0.434	0.546	0.473
A01	16	17		0.005	0.001	0.04	0.652	0.819	0.546	0.331
A01	17	18		0.017	0.007	0.586	0.994	0.079	0.334	0.209
A01	18	19		0.006	0.018	0.68	0.528	0.023	0.145	0.218
A01	19	20		0.244	0.365	0.404	0.656	0.232	0.554	0.709
A02	1	2		0.294	0	0.001	0.936	0.837	0.006	0.773
A02	2	3		0.284	0.013	0.807	0.473	0.002	0.15	0.01
A02	3	4		0.284	0.045	0.147	0.391	0.22	0.652	0.228
A02	4	5		0.104	0.389	0.488	0.841	0.766	0.176	0.444
A02	5	6		0.066	0.009	0.82	0.456	0.005	0.147	0.035
A02	6	7		0.001	0	0.886	0.408	0.023	0.582	0.384
A02	7	8		0	0.001	0.079	0.574	0.551	0.321	0.951
A02	8	9		0	0	0.297	0.795	0.036	0.365	0.42
A02	9	10		0	0.005	0.759	0.786	0.025	0.236	0.596
A02	10	11		0.001	0	0.114	0.492	0.174	0.236	0.045
A02	11	12		0.001	0.004	0.031	0.955	0.854	0.936	0.654
A02	12	13		0	0	0.002	0.59	0.037	0.854	0.982
A02	13	14		0.128	0	0.232	0.409	0.094	0.697	0.048
A02	14	15		0	0	0.024	0.603	0.065	0.392	0.023
A02	15	16		0.1	0	0.243	0.567	0.009	0.759	0.157
A02	16	17		0	0	0.115	0.065	0.595	0.826	0.59
A02	17	18		0.084	0.025	0.544	0.92	0.22	0.334	0.158
A02	18	19		0.327	0.106	0.711	0.817	0.202	0.779	0.42
A02	19	20		0.367	0.359	0.866	0.914	0.384	0.334	0.323
A03	1	2		0.128	0.302	0.158	0.554	0.865	0.153	0.297
A03	2	3		0.003	0	0.859	0.306	0.001	0.972	0.1
A03	3	4		0.009	0.054	0.482	0.225	0.785	0.98	0.572
A03	4	5		0.722	0.231	0.322	0.717	0.641	0.791	0.328
A03	5	6		0	0.047	0.197	0.453	0.211	0.499	0.254
A03	6	7		0.001	0.005	0.193	0.889	0.34	0.729	0.992
A03	7	8		0.201	0	0.128	0.982	0.015	0.574	0.033
A03	8	9		0.02	0	0.185	0.88	0.014	0.997	0.111
A03	9	10		0.048	0.032	0.922	0.937	0.081	0.916	0.813
A03	10	11		0	0	0.53	0.555	0.023	0.954	0.77
A03	11	12		0.019	0.009	0.5	0.798	0.211	0.582	0.432
A03	12	13		0.002	0.025	0.967	0.713	0.137	0.558	0.992
A03	13	14		0.267	0.002	0.644	0.758	0.014	0.851	0.158
A03	14	15		0.101	0	0.933	0.52	0.023	0.852	0.077
A03	15	16		0.967	0	0.013	0.873	0.236	0.815	0.001
A03	16	17		0.135	0	0.525	0.217	0	0.433	0.018
A03	17	18		0.003	0	0.026	0.636	0.776	0.889	0.761
A03	18	19		0.015	0	0.12	0.455	0.053	0.992	0.036
A03	19	20		0.011	0.004	0.084	0.994	0.457	0.997	0.788
A03	20	21		0.036	0	0.179	0.17	0.166	0.382	0.158
A03	21	22		0.004	0	0.605	0.922	0.019	0.888	0.659
A03	22	23		0.005	0.604	0.024	0.786	0.189	0.343	0.427
A03	23	24		0.007	0	0.011	0.689	0.335	0.689	0.049
A03	24	25		0	0	0.002	0.35	0.974	0.343	0.548
A03	25	26		0.068	0	0.094	0.888	0.036	0.546	0.01
A03	26	27		0	0	0	0.627	0.558	0.577	0.104
A03	27	28		0	0	0.008	0.78	0.06	0.398	0.419
A04	1	2		0.002	0	0.253	0.053	0	0.381	0.053
A04	2	3		0.02	0.004	0.05	0.036	0.092	0.688	0.996
A04	3	4		0.001	0.004	0.977	0.276	0.243	0.864	0.86
A04	4	5		0	0	0	0.629	0.679	0.695	0.157
A04	5	6		0	0.004	0.025	0.968	0.926	0.55	0.909
A04	6	7		0.001	0.031	0.151	0.302	0.426	1	0.332
A04	7	8		0	0.002	0.005	0.552	0.415	1	0.12
A04	8	9		0.075	0.001	0.129	0.552	0.394	0.647	0.315
A04	9	10		0	0	0.061	0.969	0.056	0.584	0.907
A04	10	11		0.001	0	0.135	0.417	0.408	0.864	0.574
A04	11	12		0.012	0.001	0.022	0.312	0.091	0.498	0.159
A04	12	13		0.174	0.004	0.128	0.48	0.088	0.563	0.072
A04	13	14		0.046	0	0.141	0.889	0.115	0.729	0.075
A04	14	15		0.585	0.01	0.297	0.603	0.082	0.48	0.018
A04	15	16		0.002	0.176	0.589	0.568	0.211	0.284	0.787
A04	16	17		0.297	0.096	0.863	0.561	0.06	0.378	0.159
A04	17	18		0.53	0.029	0.877	0.85	0.062	0.27	0.184
A04	18	19		0.875	0.018	0.221	0.33	0.023	0.677	0.159
A05	1	2		0.185	0.166	0.256	0.277	0.208	0.177	0.282
A05	2	3		0.456	0.348	0.344	0.839	0.11	0.279	0.209
A05	3	4		0.015	0.104	0.394	0.529	0.21	0.227	0.565
A05	4	5		0.02	0	0.151	0.798	0.055	0.997	0.111
A05	5	6		0.002	0.002	0.135	0.862	0.202	0.176	0.157
A05	6	7		0.106	0	0	0.471	0.436	0.722	0.111
A05	7	8		0	0	0	0.608	0.126	0.695	0.035
A05	8	9		0.008	0	0.05	1	0.088	1	0.131
A05	9	10		0	0	0.008	0.968	0.307	0.55	0.741
A05	10	11		0	0	0.018	0.399	0.142	0.647	0.714
A05	11	12		0.028	0	0.05	1	0.246	0.647	0.327
A05	12	13		0	0	0.003	0.35	0.06	0.504	0.91
A05	13	14		0.001	0	0.035	0.751	0.434	0.581	0.96
A05	14	15		0	0.003	0.001	0.302	0.749	0.217	0.585
A05	15	16		0.012	0	0.028	0.949	0.439	0.367	0.87
A05	16	17		0.287	0.002	0.771	0.981	0.003	0.757	0.05
A05	17	18		0.1	0.8	0.261	0.863	0.466	0.086	0.937
A05	18	19		0.305	0.02	0.569	0.865	0.197	0.941	0.244
A06	1	2		0.13	0	0.719	0.24	0.069	0.319	0.317
A06	2	3		0.014	0.011	0.816	0.963	0.042	0.575	0.508
A06	3	4		0.974	0.013	0.12	0.374	0.11	0.601	0.007
A06	4	5		0.002	0.004	0.001	0.166	0.389	0.653	0.76
A06	5	6		0.032	0	0.424	0.24	0.059	0.931	0.053
A06	6	7		0.001	0	0.003	0.79	0.981	0.538	0.83
A06	7	8		0	0	0.001	0.841	0.364	0.302	0.152
A06	8	9		0	0.001	0.001	0.59	0.582	0.697	0.525
A06	9	10		0	0	0.008	0.552	0.003	0.647	0.994
A06	10	11		0.003	0.001	0.166	1	0.128	1	0.697
A06	11	12		0	0	0.038	0.936	0.037	0.974	0.789
A06	12	13		0.03	0	0.04	0.512	0.023	0.749	0.007
A06	13	14		0.011	0	0.662	0.448	0.058	0.387	0.055
A06	14	15		0.018	0	0	0.416	0.262	0.662	0.108
A06	15	16		0.006	0.064	0.28	0.495	0.864	0.93	0.428
A06	16	17		0.104	0.983	0.107	0.121	0.928
A06	17	18		0.206	0.019	0.242	0.326	0.053	0.074	0.1
A06	18	19		0.382	0.306	0.75	0.359	0.771	0.828	0.929
A07	1	2		0	0	0.033	0.713	0.389	-	-
A07	2	3		0	0	0.024	0.772	0.002	0.3	0.14
A07	3	4		0	0.001	0.05	1	0.394	1	0.46
A07	4	5		0.001	0.001	0.378	0.532	0.246	0.922	0.968
A07	5	6		0.001	0	0.014	0.552	0.037	1	0.023
A07	6	7		0	0	0.035	0.532	0.791	0.55	0.98
A07	7	8		0.001	0	0.128	0.68	0.275	0.577	0.42
A07	8	9		0.011	0.007	0.135	0.668	0.736	0.567	0.468
A07	9	10		0.547	0.005	0.434	0.922	0.151	0.459	0.017
A07	10	11		0	0	0.04	0.629	0.058	0.504	0.158
A07	11	12		0.364	0	0.35	0.52	0.088	0.962	0.014
A07	12	13		0.029	0.034	0.322	0.79	0.261	0.229	0.227
A07	13	14		0	0	0.305	0.223	0.267	0.927	0.984
A07	14	15		0.009	0	0.589	0.704	0.014	0.836	0.157
A07	15	16		0.988	0	0.416	0.859	0.051	0.877	0.007
A07	16	17		0.009	0.005	0.933	0.843	0.036	0.841	0.708
A07	17	18		0.016	0	0.35	0.704	0.001	0.927	0.016
A07	18	19		0.055	0	0.04	0.366	0.037	0.37	0.019
A07	19	20		0.003	0.043	0.01	0.507	0.978	0.67	0.765
A07	20	21		0.025	0	0.458	0.774	0.001	0.992	0.075
A07	21	22		0.04	0.004	0.917	0.131	0.466	0.686	0.819
A07	22	23		0.036	0.013	0.239	0.632	0.133	0.83	0.585
A07	23	24		0.008	0.017	0.069	0.169	0.01	0.872	0.96
A08	1	2		0.011	0	0.497	0.563	0.095	0.432	0.096
A08	2	3		0.002	0	0.742	0.207	0.005	0.843	0.032
A08	3	4		0	0.012	0.221	0.471	0.926	0.398	0.207
A08	4	5		0.003	0	0.41	0.552	0.069	1	0.49
A08	5	6		0	0.002	0.166	1	0.233	1	0.661
A08	6	7		0.021	0.001	0.328	1	0.052	1	0.315
A08	7	8		0	0	0.006	0.399	0.193	1	0.517
A08	8	9		0	0	0	0.532	0.526	0.854	0.466
A08	9	10		0	0	0	0.382	0.416	0.424	0.2
A08	10	11		0.001	0	0.35	0.704	0.023
A08	11	12		0.003	0	0.5	0.894	0.005	0.349	0.033
A08	12	13		0.046	0.007	0.094	0.562	0.202	0.82	0.42
A08	13	14		0.414	0.012	0.576	0.566	0.036	0.637	0.065
A08	14	15		0.128	0.006	0.456	0.956	0.126	0.946	0.297
A08	15	16		0.051	0.072	0.544	0.946	0.301	0.334	0.384
A08	16	17		0.23	0.004	0.054	0.418	0.144	0.882	0.126
A08	17	18		0.204	0.004	0.698	0.458	0.192	0.414	0.64
A09	1	2		0.25	0.359	0.31	0.52	0.229	0.857	0.08
A09	2	3		0.292	0.014	0.651	0.63	0.036	0.587	0.535
A09	3	4		0.038	0.226	0.443	0.592	0.379	0.62	0.834
A09	4	5		0.144	0.01	0.775	0.311	0.149	0.898	0.435
A09	5	6		0	0.007	0.517	0.931	0.115	0.431	0.907
A09	6	7		0	0.001	0.996	0.894	0.012	0.579	0.85
A09	7	8		0	0	0.016	0.612	0.174	0.406	0.589
A09	8	9		0.995	0	0.662	0.563	0.058	0.942	0.005
A09	9	10		0	0.001	0.001	0.182	0.07	0.517	0.46
A09	10	11		0	0	0.013	0.532	0.275	0.922	0.535
A09	11	12		0	0	0	0.936	0.389	0.231	0.195
A09	12	13		0	0	0.009	0.59	0.229	0.55	0.029
A09	13	14		0	0	0.05	1	0.051	0.843	0.741
A09	14	15		0	0	0	0.652	0.631
A09	15	16		0	0	0.04	0.241	0.166	0.794	0.218
A09	16	17		0	0	0.011	0.395	0.062	0.825	0.024
A09	17	18		0	0	0.166	0.247	0.157	0.695	0.45
A09	18	19		0.039	0.001	0.416	0.641	0.157	0.753	0.214
A09	19	20		0	0.01	0.378	0.529	0.014	0.333	0.761
A09	20	21		0.105	0	0.931	0.476	0	0.353	0.007
A09	21	22		0.016	0.006	0.328	0.871	0.233	0.558	0.384
A09	22	23		0.019	0	0.101	0.283	0.001	0.375	0.007
A09	23	24		0.055	0.074	0.453	0.579	0.854	0.888	0.802
A09	24	25		0.51	0	0.262	0.978	0.023	0.689	0.02
A09	25	26		0.014	0	0.032	0.401	0.299	0.416	0.331
A10	1	2		0	0	0.05	0.445	0.029	0.398	0.868
A10	2	3		0.011	0.001	0.229	0.484	0.025	0.387	0.141
A10	3	4		0	0	0.017	0.862	0.301	0.765	0.589
A10	4	5		0.216	0.038	0.197	0.969	0.596	0.724	0.776
A10	5	6		0.227	0.007	0.54	0.707	0.202	0.5	0.061
A10	6	7		0.13	0.003	0.103	0.775	0.49	0.709	0.406
A10	7	8		0.003	0.029	0.091	0.316	0.185	0.448	0.905
A10	8	9		0.929	0.085	0.042	0.369	0.62	0.693	0.074
A10	9	10		0.429	0	0.607	0.862	0.001	0.582	0.004
A10	10	11		0.214	0.208	0.661	0.401	0.496	0.743	0.729
