# Supplementary material for: Amplifying recombination genome-wide and reshaping crossover landscapes in Brassicas
Source: PLoS Genet. 2017 May 11;13(5):e1006794. doi: 10.1371/journal.pgen.1006794 (PMC5444851; doi:10.1371/journal.pgen.1006794)
Supplement: S7 Table — For the line "ALL" in the column "Chromosomes", all the relative recombination rates between adjacent SNP markers were considered, and normalized per A chromosome, to test the relationship with their relative distance from the centromeres. The P-value for the regression analyses are indicated by: NS (Not Significant) > 0.05 > * > 0.01 > ** > 0.001> ***. (XLSX) [file pgen.1006794.s020.xlsx]

## Sheet: S7 Table
S7 Table. Relationships between the recombination rates between adjacent SNP markers and their physical locations along each of the homologous A chromosomes in AA and AAC F1 hybrids. For the line "ALL" in the column "Chromosomes", all the relative recombination rates between adjacent SNP markers were considered, and normalized per A chromosome, to test the relationship with their relative distanc…
Chromosomes		ArAr' (♀)		AnAr' (♀)		AnAr' (♂)		ArAr'Co (♀)		AnAr'Cn (♀)		AnAr'Cn (♂)
A01	R²	0.907	***	0.539	***	0.665	***	NS		NS		NS
	Eq.	y = 0.06x²-1.67x+11.8		y = 0.06x²-1.71x+12.41		y = 0.06x²-1.59x+10.9		y = 0.01x²-0.21x+6.88		y = 0.04x²-1.28x+18.35		y = 0.03x²-0.98x+11.87
A02	R²	0.902	***	0.409	**	0.313	**	NS		NS		NS
	Eq.	y = 0.05x²-1.43x+11.02		y = 0.05x²-1.53x+13.03		y = 0.04x²-1.12x+9.86		y = 0.02x²-0.59x+11.35		y = 0.03x²-1.05x+18.99		y = 0.03x²-0.91x+11.42
A03	R²	0.476	***	0.604	***	0.328	**	0.12	*	NS		NS
	Eq.	y =-0.13x+5.06		y =-0.16x+5.97		y =-0.16x+6.33		y =-0.17x+12.31		y =-0.1x+15.53		y =0.01x+7.67
A04	R²	0.861	***	0.792	*	0.703	***	NS		NS		NS
	Eq.	y = 0.06x²-0.84x+3.06		y = 0.03x²-0.19x+1.01		y = 0.09x²-1.58x+7.47		y = 0.04x²-0.79x+10.53		y = 0.08x²-1.34x+13.98		y = 0.03x²-0.64x+9.62
A05	R²	0.846	***	0.692	***	0.766	***	0.368	*	0.373	**	0.335	**
	Eq.	y = 0.08x²-2.1x+12.32		y = 0.09x²-2.33x+13.67		y = 0.11x²-2.69x+15.73		y = 0.05x²-1.07x+12.01		y = 0.08x²-1.93x+20.18		y = 0.05x²-1.2x+12.49
A06	R²	0.758	***	0.57	***	0.699	***	0.55	***	0.297	*	0.352	**
	Eq.	y = 0.08x²-1.98x+12.76		y = 0.08x²-2.06x+13.11		y = 0.08x²-2.1x+13.43		y = 0.06x²-1.67x+18.27		y = 0.07x²-2.15x+25.55		y = 0.06x²-1.55x+16.53
A07	R²	0.496	***	0.499	***	0.448	***	0.339	**	NS		NS
	Eq.	y = 0.26x-1.21		y = 0.24x-0.53		y = 0.28x-0.21		y = 0.33x+3.54		y = 0.38x+7.94		y = 0.13x+4.86
A08	R²	0.908	***	0.934	***	0.827	***	NS		NS		NS
	Eq.	y = 0.06x²-0.75x+1.89		y = 0.05x²-0.58x+1.89		y = 0.06x²-0.78x+3.56		y = 0.02x²+0x+6.18		y = 0.03x²-0.07x+9.12		y = 0x²0.31x+3.35
A09	R²	0.819	***	0.659	***	0.538	***	NS		0.337	*	NS
	Eq.	y = 0.02x²-0.9x+8.48		y = 0.02x²-0.78x+7.9		y = 0.02x²-0.83x+9.21		y = 0.01x²-0.22x+9.07		y = 0.02x²-0.52x+12.46		y = 0.01x²-0.23x+7.03
A10	R²	0.505	*	0.463	*	0.829	***	NS		NS		NS
	Eq.	y =0.75x-3.46		y =0.86x-3.59		y =0.9x-4.5		y =0.39x+4.99		y =0.85x+5.31		y =0.77x+0.27
ALL	R²	0.532	***	0.476	***	0.514	***	0.085	***	0.154	***	0.101	***
	Eq.	y=0.14x-1.20		y=0.18x-0.36		y=0.11x-0.16		y=0.03x+3.86		y=0.04x+3.42		y=0.04x-3.48
