# Supplementary material for: Amplifying recombination genome-wide and reshaping crossover landscapes in Brassicas
Source: PLoS Genet. 2017 May 11;13(5):e1006794. doi: 10.1371/journal.pgen.1006794 (PMC5444851; doi:10.1371/journal.pgen.1006794)
Supplement: S8 Table — K-S test: Kolmogorov-Smirnov test for differences between the two experimental distributions. K-L Div. Kullback-Leibler divergence between the experimental distribution and the « no-interference » distribution. K-L Div. p-value: p-value for the H0 hypothesis that the K-L divergence is the same in diploids and allotriploids (see Methods). (XLSX) [file pgen.1006794.s021.xlsx]

## Sheet: S8 Table
S8 Table. Statistical comparisons of distributions of distances between successive COs in AA and AAC F1 hybrids. K-S test : Kolmogorov-Smirnov test for differences between the two experimental distributions. K-L Div. Kullback-Leibler divergence between the experimental distribution and the « no-interference » distribution. K-L Div. p-value : p-value for the H0 hypothesis that the K-L divergence i…
Diploid F1 hybrids	Allotriploid F1 hybrids	Chromosome	p-value K-S test	K-L Div. diploid	K-L Div. allotriploid	K-L Div. p-value
ArAr' (♀)	ArAr'Co (♀)	A01	0.002	0.361	0.024	0.000
ArAr' (♀)	ArAr'Co (♀)	A02	0.000	0.124	0.019	0.610
ArAr' (♀)	ArAr'Co (♀)	A03	0.000	0.379	0.061	0.000
ArAr' (♀)	ArAr'Co (♀)	A04	0.044	0.432	0.105	0.840
ArAr' (♀)	ArAr'Co (♀)	A05	0.000	0.365	0.054	0.000
ArAr' (♀)	ArAr'Co (♀)	A06	0.000	0.193	0.054	0.017
ArAr' (♀)	ArAr'Co (♀)	A07	0.010	1.064	0.053	0.000
ArAr' (♀)	ArAr'Co (♀)	A08	0.021	0.080	0.066	1.000
ArAr' (♀)	ArAr'Co (♀)	A09	0.000	0.234	0.022	0.000
ArAr' (♀)	ArAr'Co (♀)	A10	0.785	0.822	0.104	0.832
ArAr' (♀)	ArAr'Co (♀)	Pool	0.000	0.302	0.030	0.000
AnAr' (♀)	AnAr'Cn (♀)	A01	0.000	0.168	0.011	0.007
AnAr' (♀)	AnAr'Cn (♀)	A02	0.000	0.205	0.031	0.019
AnAr' (♀)	AnAr'Cn (♀)	A03	0.000	0.152	0.015	0.001
AnAr' (♀)	AnAr'Cn (♀)	A04	0.003	0.492	0.040	0.129
AnAr' (♀)	AnAr'Cn (♀)	A05	0.000	0.250	0.047	0.002
AnAr' (♀)	AnAr'Cn (♀)	A06	0.000	0.180	0.022	0.003
AnAr' (♀)	AnAr'Cn (♀)	A07	0.000	0.445	0.036	0.000
AnAr' (♀)	AnAr'Cn (♀)	A08	0.000	0.217	0.047	0.494
AnAr' (♀)	AnAr'Cn (♀)	A09	0.000	0.067	0.028	0.350
AnAr' (♀)	AnAr'Cn (♀)	A10	0.149	0.323	0.072	0.969
AnAr' (♀)	AnAr'Cn (♀)	Pool	0.000	0.193	0.016	0.000
AnAr' (♂)	AnAr'Cn (♂)	A01	0.058	0.211	0.049	0.035
AnAr' (♂)	AnAr'Cn (♂)	A02	0.054	0.418	0.111	0.005
AnAr' (♂)	AnAr'Cn (♂)	A03	0.000	0.222	0.065	0.004
AnAr' (♂)	AnAr'Cn (♂)	A04	0.006	0.391	0.234	0.225
AnAr' (♂)	AnAr'Cn (♂)	A05	0.009	0.250	0.085	0.019
AnAr' (♂)	AnAr'Cn (♂)	A06	0.000	0.188	0.081	0.088
AnAr' (♂)	AnAr'Cn (♂)	A07	0.018	0.499	0.114	0.000
AnAr' (♂)	AnAr'Cn (♂)	A08	0.001	0.618	0.125	0.018
AnAr' (♂)	AnAr'Cn (♂)	A09	0.030	0.147	0.082	0.126
AnAr' (♂)	AnAr'Cn (♂)	A10	0.692	0.956	0.352	0.183
AnAr' (♂)	AnAr'Cn (♂)	Pool	0.000	0.240	0.068	0.000
