# Supplementary material for: Amplifying recombination genome-wide and reshaping crossover landscapes in Brassicas
Source: PLoS Genet. 2017 May 11;13(5):e1006794. doi: 10.1371/journal.pgen.1006794 (PMC5444851; doi:10.1371/journal.pgen.1006794)
Supplement: S9 Table — The line "Average" in the column "Chromosome" corresponds to the average of the values obtained for the 10 chromosomes. The nu and Lambda parameters correspond to the strength of CO interference, and p to the proportion of CO formed through the non-interfering pathway (Type II COs). _Inf and _Sup suffixes indicate 95% confidence intervals. (XLSX) [file pgen.1006794.s022.xlsx]

## Sheet: S9 Table
S9 Table. Quantification of CO interference parameters using the Gamma-sprinkling and Beam-Film models for each of the AA and AAC F1 hybrids. The line "Average" in the column "Chromosome" corresponds to the average of the values obtained for the 10 chromosomes. The nu and Lambda parameters correspond to the strength of CO interference, and p to the proportion of CO formed through the non-interfer…
		Gamma - sprinkling model							Beam-Film - sprinkling model
F1 hybrids	Chromosome	nu	nu Inf	nu Sup	p	p Inf	p Sup		Lambda	Lambda Inf	Lambda Sup	p	p Inf	p Sup
ArAr' (♀)	A01	6.099	4.241	9.387	0	0	0.027		0.156	0.103	0.292	0.109	0.041	0.171
ArAr' (♀)	A02	13.227	6.511	21.921	0.099	0.033	0.125		0.152	0.09	0.705	0.076	0.017	0.13
ArAr' (♀)	A03	10.581	6.626	15.377	0.045	0.008	0.077		0.147	0.079	0.633	0.036	0.002	0.074
ArAr' (♀)	A04	20.117	9.038	41.187	0.026	0.006	0.057		0.215	0.15	0.723	0.032	0	0.092
ArAr' (♀)	A05	11.356	6.73	16.541	0.04	0.01	0.072		0.139	0.097	0.309	0.042	0.002	0.089
ArAr' (♀)	A06	10.54	5.821	14.574	0.073	0.022	0.096		0.133	0.059	0.651	0.084	0.031	0.139
ArAr' (♀)	A07	53.015	23.806	56.809	0.046	0.002	0.091		0.377	0.155	1.069	0.032	0	0.084
ArAr' (♀)	A08	66.16	25.713	66.16	0.056	0.012	0.093		0.244	0.17	0.477	0.062	0.003	0.122
ArAr' (♀)	A09	6.762	4.669	9.737	0.016	0.004	0.043		0.091	0.071	0.133	0.032	0	0.094
ArAr' (♀)	A10	61.638	23.494	61.646	0.034	0.007	0.069		0.4	0.271	0.53	0.029	0	0.077
ArAr' (♀)	Average	25.95			0.043				0.205			0.053
ArAr'Co (♀)	A01	1.734	1.57	3.108	0	0	0		-0.011	-0.018	0.323	0.047	0	0.323
ArAr'Co (♀)	A02	1.878	1.718	3.351	0	0	0		0.004	-0.006	0.237	0.185	0.041	0.373
ArAr'Co (♀)	A03	2.478	2.222	3.505	0	0	0		0.456	0.136	0.68	0.353	0.218	0.402
ArAr'Co (♀)	A04	7.565	3.513	16.685	0.377	0.162	0.41		0.043	-0.019	0.507	0.371	0.133	0.4
ArAr'Co (♀)	A05	2.708	2.268	4.207	0	0	0		0.003	-0.004	0.238	0	0	0.235
ArAr'Co (♀)	A06	2.685	2.372	3.978	0	0	0		0.016	-0.006	0.377	0.283	0.116	0.343
ArAr'Co (♀)	A07	1.991	1.792	3.313	0	0	0		0.021	0.005	0.294	0.319	0.118	0.386
ArAr'Co (♀)	A08	2.63	2.137	4.318	0	0	-0.001		0.006	-0.001	0.12	0	0	0.214
ArAr'Co (♀)	A09	1.878	1.91	3.129	0	0	0		0.319	0.05	0.674	0.422	0.238	0.454
ArAr'Co (♀)	A10	1.72	1.402	3.854	0	0	-0.001		0.019	0.002	0.066	0.038	0	0.141
ArAr'Co (♀)	Average	2.727			0.038				0.088			0.202
AnAr' (♀)	A01	6.97	3.918	11.051	0.136	0.054	0.169		0.095	0.066	0.21	0.104	0.025	0.178
AnAr' (♀)	A02	6.139	3.91	10.472	0.03	0.008	0.069		0.094	0.07	0.153	0.042	0	0.116
AnAr' (♀)	A03	7.207	3.782	12.436	0.099	0.022	0.146		0.485	0.155	0.928	0.08	0.034	0.135
AnAr' (♀)	A04	18.576	5.56	49.438	0.07	0.012	0.128		0.17	0.117	0.596	0.048	0.001	0.111
AnAr' (♀)	A05	12.934	6.495	18.865	0.065	0.016	0.102		0.188	0.052	0.828	0.045	0.006	0.096
AnAr' (♀)	A06	8.814	5.441	12.064	0.064	0.026	0.09		1.777	0.774	1.628	0.07	0.021	0.133
AnAr' (♀)	A07	13.001	6.719	23.358	0.05	0.007	0.093		0.157	0.093	0.506	0.061	0.004	0.116
AnAr' (♀)	A08	12.185	4.169	39.099	0.071	0.017	0.122		0.162	0.106	0.291	0.079	0.008	0.145
AnAr' (♀)	A09	4.895	3.354	7.851	0.034	0.012	0.077		0.065	0.048	0.092	0.058	0	0.127
AnAr' (♀)	A10	63.778	21.16	63.783	0.081	0.012	0.133		0.429	0.202	1.013	0.06	0.001	0.133
AnAr' (♀)	Average	15.45			0.07				0.362			0.065
AnAr'Cn (♀)	A01	1.887	1.876	3.57	0	0	0		-0.023	-0.03	0.369	0.131	0.015	0.36
AnAr'Cn (♀)	A02	1.479	1.61	3.042	0	0	0		-0.031	-0.037	0.371	0.145	0	0.417
AnAr'Cn (♀)	A03	2.392	2.322	3.736	0	0	0		0.263	0.036	0.584	0.426	0.203	0.474
AnAr'Cn (♀)	A04	1.946	1.784	3.685	0	0	0		-0.002	-0.017	0.308	0.287	0.092	0.456
AnAr'Cn (♀)	A05	2.263	2.111	3.92	0	0	0		-0.014	-0.018	0.31	0	0	0.226
AnAr'Cn (♀)	A06	3.084	2.821	4.634	0	0	0		-0.028	-0.035	0.342	0.168	0.04	0.328
AnAr'Cn (♀)	A07	1.64	1.768	3.135	0	0	0		0.77	0.295	0.87	0.34	0.181	0.398
AnAr'Cn (♀)	A08	2.036	1.897	3.694	0	0	0		0.436	0.12	0.72	0.471	0.188	0.492
AnAr'Cn (♀)	A09	2.418	2.414	3.96	0	0	0		-0.049	-0.055	0.37	0.284	0.105	0.4
AnAr'Cn (♀)	A10	2.362	1.91	4.697	0	0	0		0.016	0.006	0.051	0	0	0.113
AnAr'Cn (♀)	Average	2.151			0				0.134			0.225
AnAr' (♂)	A01	4.891	3.478	7.865	0	0	0.027		0.09	0.068	0.149	0.039	0	0.109
AnAr' (♂)	A02	6.15	4.294	10.041	0	0	0.024		0.117	0.077	0.246	0.078	0.005	0.144
AnAr' (♂)	A03	7.773	4.997	11.283	0.029	0.006	0.065		0.066	0.032	0.452	0.077	0.027	0.135
AnAr' (♂)	A04	4.369	2.878	8.838	0	0	0.047		0.087	0.064	0.14	0.048	0	0.136
AnAr' (♂)	A05	13.46	6.614	19.378	0.07	0.019	0.108		0.266	0.08	0.812	0.066	0.006	0.121
AnAr' (♂)	A06	7.356	4.481	10.579	0.06	0.024	0.092		0.759	0.26	1.156	0.041	0	0.099
AnAr' (♂)	A07	17.801	9.427	28.267	0.068	0.015	0.121		0.913	0.359	1.244	0.06	0.01	0.122
AnAr' (♂)	A08	27.329	11.147	52.319	0.071	0.012	0.117		0.291	0.075	1.073	0.077	0.021	0.148
AnAr' (♂)	A09	6.886	4.071	9.797	0.095	0.033	0.127		0.071	0.043	0.317	0.129	0.061	0.194
AnAr' (♂)	A10	11.693	5.983	26.089	0	0	0.019		0.177	0.125	0.771	0.014	0	0.077
AnAr' (♂)	Average	10.771			0.039				0.283			0.063
AnAr'Cn (♂)	A01	1.81	1.647	3.037	0	0	0		0.007	-0.001	0.124	0.074	0	0.303
AnAr'Cn (♂)	A02	2.724	2.181	4.543	0	0	0.014		0.031	0.014	0.057	0.153	0.04	0.238
AnAr'Cn (♂)	A03	2.851	2.372	4.151	0	0	0		0.009	-0.013	0.364	0.27	0.136	0.331
AnAr'Cn (♂)	A04	4.296	2.925	8.159	0	0	0.053		0.038	0.017	0.156	0.079	0	0.209
AnAr'Cn (♂)	A05	4.193	2.917	5.497	0.097	0.048	0.07		0.024	0	0.417	0.209	0.091	0.277
AnAr'Cn (♂)	A06	3.384	2.707	4.696	0	0	0		0.036	0.016	0.26	0.188	0.083	0.265
AnAr'Cn (♂)	A07	3.813	2.788	6.008	0	0	0.038		0.03	0.013	0.078	0.142	0.036	0.269
AnAr'Cn (♂)	A08	2.591	2.061	4.655	0	0	0.02		0.04	0.017	0.13	0.135	0.024	0.224
AnAr'Cn (♂)	A09	2.688	2.309	3.933	0.001	0.001	0.001		0.019	0.008	0.245	0.159	0.059	0.261
AnAr'Cn (♂)	A10	3.106	2.006	9.84	0	0	0.095		0.048	0.021	0.105	0.013	0	0.151
AnAr'Cn (♂)	Average	3.145			0.01				0.028			0.142
